# Supplementary material for: Heterologous Expression Screens in Nicotiana benthamiana Identify a Candidate Effector of the Wheat Yellow Rust Pathogen that Associates with Processing Bodies
Source: PLoS One. 2016 Feb 10;11(2):e0149035. doi: 10.1371/journal.pone.0149035 (PMC4749346; doi:10.1371/journal.pone.0149035)
Supplement: S1 Table — (XLSX) [file pone.0149035.s005.xlsx]

## Sheet: Sheet A
Sheet A. Cloning and protein details
protein ID	full length protein ID	homologous protein ID in PST130	selection	cloning strategy	positive selection	forward primer	reverse primer	protein sequence of the cloned ORF (amino acids different from the predicted protein sequence are in red) - GS correspond to the C-terminal linker	Expected size of the fluorescent proten fusion (in kDa)	Observed size by SDS-PAGE / Western Blotting in kDa
Original set of candidate effector
PST05258	PST43_05258	PST130_01671	Manual	Synthesis	No	na	na	MLAIAPAGDEAIKSFVELVTQPDVALENTPGFSKIADNLQQKHNLDHDQFHQDLAKTVNPLLQGSEDHTPYILESFLGYRSTAQPEVLKDHPKLKAERLQIYRNSLYSELDDLSTNKPKHFNADSLQEAHNKLVNLLKTNAEGHPSDRSSSPEGILEEMQENFSKAATTKSHIQLSKYSREEINAKLKATNRPDVPDALLIDGKTFKSHLEEMLTSHSHHHSPSAGASPNAKPVEATAGS	54	60
PST15391	PST877_15391	PST130_01671	Pipeline	Synthesis	No	na	na	MQVGPELDAAIKSFVQDLAEPNVRAGQPIETTRFNDALHDQLHGDNPRETRETLFSKFKPFQEGHELNAAAFADSRANYDDTLRTKELKAHPELLADRLDTYRNSMYSRLFDILDNENGKFNAESLATARQELNNLLSNRFPEESKYKTITSYPDSQMAGFKYLTMEQVDKALKETNVPDAKSINGEATKGFKSFINSHLIEKEGRPQFEEMEKAAFEAKEKAASEEKENAPKRRKLAGS	54	50
PST11721	PST21_11721	PST130_07070	Pipeline	Synthesis	No	na	na	MAIVRTTTGEALSPTAHSSPLLGLPKVEEAEYSSKFGKDLPDPLVIHDIDPNDKRLADRLRNFVHVDTAPVAPNFMGLVGPVMRGEGVMYQRDPRVQKYQWRSFVAEHTEGNKRLEHHLLKKLKWDKEYPAHSEPDMIDARLLGNDEWVKFVPAEYPVALPIDTQHDILYLRAPMTTEKSFELRENEVKPPDYDDWMKNVQAYKKFVDGVDVFRHQCRSQGSRLGEAGS	53	~ 60
PST18220	PST21_18220	PST130_16050	Manual	PCR	Yes	CACCGAAGACACAATGGGAATCGCAGCGAGTCCGCTTTC	CTACGAAGACGGCGAAccCTTCTTCGAGCCACGAAGAG	MGIAASPLSIPRALMKRELTGADRYRIEKRAFRGGAKEASEGSRGNHSAAVNKLMATLDEFQSSQEEMLKKLDRMGESVSRTSASMSEISASADRSSSSAEKIDQTLRGSKKGS	38	40, 35
PST18221	PST21_18221	PST130_16050	Manual	PCR	Yes	CACCGAAGACACAATGCCGCTTTCGGGTCCGACCAG	CTACGAAGACGGCGAAccTCTACCCAATCTTCGGAGGAC	MPLSGPTSLIKREIPGADLYRLEKRALAGGGDSNGGSGGSGGSGGSGGSGRETRIAAAEVDQKIREIRELQSQVDVQASRIAVALSSLTEDQRIEVLRRLGRGS	37	39
PST15642	PST21_15642	PST130_12532	Manual	PCR S31G	Yes	CACCGAAGACACAATGGAGGCTGGCAAAGCAATC	CTACGAAGACGGCGAAccGATATGATCTTTCTTGATTTG	MEAGKAIAGAETVEAPVVKQATSSCRGCRCGHRAKVVKTPESEAITNVASEEIAGVEATKTAPAVESKDEPTGAQIKKDHIGS	36	39
PST18447	PST21_18447	PST130_07793	Pipeline	PCR S54A	No	CACCGAAGACACAATGTCCAAGAAGCGCAAGTGTCG	CTACGAAGACGGCGAAccGGGTTCAAACACTTCCACGTG	MSKKRKCRGTLNSDAYGNSWEKANVVWKSPKHQKEGVVEATIHGRIDIPTNDGATIQSHVCYATVKVNITDCSMVLGKNATADQGWDLHKSPIYRNQDTWNWNETLTFRPDCPENIHVEVFEPGS	41	40
PST02549	PST43_02549	PST130_16911	Pipeline	Synthesis	No	na	na	MAGISDEDFAKLPEGMHIIKADKAGLPYVDPVTNEKFQNIQNKLDKEIMIHNGRDSWIIEPRQNVHLDYDPNHPYFLITDNETVLLTKDSYKDYVTDTAIERLKEKAGERPTASPPTGCKDTSDYQHEEWYENLTPDAVQNTEEIADKSLPIIEGESQRDQSRESSRATGSGGEQKPQDAPMKEIQNAPSSRPVEPMIPVEPIHQGIRTGRWSKQRRPIILLHPQSSTFTPYMPFHTPHYFPHYPQFDGAVMKRIDPYTKQEYYEPTSYIYNAYPNRGS	59	65
PST05023	PST130_05023	PST130_05023	Manual	Synthesis	Yes	na	na	MRPTEGKAVTQEFGKLHVDCPGTEHVEHVKNPFAEEDKHASVISDNSKNISGSRHSSSPESIPEEEKPFLDRSQSDRGSSKPSGPAPDQPKQGEDGKGRKMAELYARFKKSLSTWYGGHSAVARFLRRMVNYFHPRKMSKSKEAKEAKEAEDAKKVEDAKKVKDVKKVGDVKKAEEATKAEDAEKAQEAKKAQETTGAVRVEASMPELSVTEEKAATAVKPESPSATSPSTGTVPASSNFVKPGLFATDESQPRPQTIWIAGS	55	~ 70
PST12160	PST0821_12160	-	Pipeline	Synthesis	No	na	na	MELPKVVEASENPLHGIDTSARISELHSAPDPPSSNQLSTSSASLQTLDDLQKDNPPRLDNQKEEHRISIPDDSSSTTAQCESSQHADLAMFEFNTGKAQYISLPNHESSSTQLQMLRPGNVVEAWKRTDPEVQGFILGLLAMIIVNLKGS	43	48, 40
PST10977	PST21_10977	-	Pipeline	PCR	No	CACCGAAGACACAATGCGCTCAGCACCACAAACTTG	CTACGAAGACGGCGAAccATCCCAGGCAAGCCACGTTG	MRSAPQTCTYIYQPITSGDQPGTQMTCRGALNPERSFTCDQNSCHGTTTCQNCVSQLTNVSVNSIECTKYYVDDKQKTNCWTSGDEVFNCVGKCQGAAVCMDCTLDQHTPSISNCASDTSAKHTAKGSHPPTSSNGAGVTTWLAWDGS	42	45
PST03196	PST130_03196	PST130_03196	Pipeline	Synthesis	No	na	na	MIPINVSGTVNHVAPIDTSTHLPLLEDCHSSLIRRAVGGIPLSGASVGPSGRLDVVRRAVGTVADSACGPVAAIHTVSNLKRRSVAHDASQIFPIFPNAPVVGPIVDEVQVADELHVANILPVLVKRSQRPPVVKPAPKPAPKKVVAPPNPPPRAPGTPDNEKKWGGRQRAWYDNSDNDVNLGS	46	47, 40
PST05302	PST0821_05302	PST130_10900	Pipeline	PCR	No	CACCGAAGACACAATGCAAAATCTCGGAACCCTTCAC	CTACGAAGACGGCGAAccAGCATCGGGATTACTTTGTAATC	MQNLGTLHNFTKDGKDFTILHIDHGRMDNDLSGIGEIVIQDELRNKKFSNGRGNDYYVYTRRGVVYKWAAGQELDLSFARSDPWMLVSKTKLDTPLEADQITGEEITRMGRVESFKPAEAQTYIPPADGYLNMRLQSNPDAGS	43	46
PST15964	PST43_15964	PST130_11467	Pipeline	PCR	No	CACCGAAGACACAATGCAGCCACTATGGGCTGATGCA	CTACGAAGACGGCGAAccTTCTATGCTCAACTTCACAG	MQPLWADALRTIFTRTSNPKQEIIYERIVSDKNEVTHRALLAVNRDISKNQMKLSNLSDRTLSPKLVTTTRIGYFESPEAETTVIRNVMLNAGEAKTLRLRQLGSVKLSIEGS	40	40
PST08468	PST130_08468	PST130_08468	Pipeline	Synthesis	No	na	na	MAPMTVKTERSSIDVTRNLLHDSPGNKHFADVEFEVGPSEIPPFEYHPAGDLRSVGNDWRRMRTTPGPLVPSKSNRLEFEPTLDSSIFRSQAELNRVPQKVRSTELPPLKAGVNPEDLPVEAGLEPMMWTIPRNDQHSRLNLLGINPDLKSNSFSFKPAPSVKSSYGDKKMSGEEGFESEAELVSPNGS	48	45
PST05006	PST21_05006	-	Pipeline	PCR	No	CACCGAAGACACAATGCATCCCATATTTGGAAATGC	CTACGAAGACGGCGAAccTTTGTGGTGCGAAGCTAGCTGAA	MHPIFGNALSVSDLLGLRTHQCPRTFPPKSRIAEEIPPKCGHRVIVSTEPSPIDGGDPPFMKKTYDPILLTGLEDVPFEAPACPDKNRLLVEFDEIAKARLARLELIPRGGPKLNRLRNIRRYDPRDFLSPTILISDLHDLPHPGPQRAKLAANMEAHPKIAGINQDLSGVPVQLASHHKGS	47	43
Proteins used for N-terminal GFP taging and truncation
PST15391				PCR		CACCGAAGACACAATG	CTACGAAGACGGAAGCttaGGCAAGTTTTCGTCTTTTTG	MQVGPELDAAIKSFVQDLAEPNVRAGQPIETTRFNDALHDQLHGDNPRETRETLFSKFKPFQEGHELNAAAFADSRANYDDTLRTKELKAHPELLADRLDTYRNSMYSRLFDILDNENGKFNAESLATARQELNNLLSNRFPEESKYKTITSYPDSQMAGFKYLTMEQVDKALKETNVPDAKSINGEATKGFKSFINSHLIEKEGRPQFEEMEKAAFEAKEKAASEEKENAPKRRKLA*	54	55
PST18447				PCR		CACCGAAGACACAATGTCCAAGAAGCGCAAGTGTCG	CTACGAAGACGGAAGCttaGGGTTCAAACACTTCCACGTG	MSKKRKCRGTLNSDAYGNSWEKANVVWKSPKHQKEGVVEATIHGRIDIPTNDGATIQSHVCYATVKVNITDCSMVLGKNATADQGWDLHKSPIYRNQDTWNWNETLTFRPDCPENIHVEVFEP*	41	nd
PST15391Δ9CT				PCR		CACCGAAGACACAATG	CTACGAAGACGGAAGCttaCTCTTTCTCCTCTGAAGCAGC	MQVGPELDAAIKSFVQDLAEPNVRAGQPIETTRFNDALHDQLHGDNPRETRETLFSKFKPFQEGHELNAAAFADSRANYDDTLRTKELKAHPELLADRLDTYRNSMYSRLFDILDNENGKFNAESLATARQELNNLLSNRFPEESKYKTITSYPDSQMAGFKYLTMEQVDKALKETNVPDAKSINGEATKGFKSFINSHLIEKEGRPQFEEMEKAAFEAKEKAASEEKE*	53	55
PST18447Δ8NT				PCR		CACCGAAGACACAATGACCCTCAATTCGGACGCTTACGGC	CTACGAAGACGGAAGCttaGGGTTCAAACACTTCCACGTG	MTLNSDAYGNSWEKANVVWKSPKHQKEGVVEATIHGRIDIPTNDGATIQSHVCYATVKVNITDCSMVLGKNATADQGWDLHKSPIYRNQDTWNWNETLTFRPDCPENIHVEVFEP*	40	nd
EDC4
TaEDC4 (for C-terminal tagging)	Traes_6DL_3FBA5B70E.1			PCR		CACCGGTCTCCAATGCTCAGCAGCACCAGCAGCAAG	CTACGGTCTCGCGAAccCTTGTAGCTAAGCAGAACTG	MLSSTSSKVPRGRLLGGGDKAVHNVDSRLPGEAQPPQLEVTPITKYTSDPGLVLGRQIAVNRTYIVYGLKLGNIRVLNINTALRSLLRGHTQRVTDMAFFAEDVHRLASASVDGRIYVWRIDEGPDAENKPQITGKIEVAIQIVGDAEAYHPRICWHSHKQELLFVGIRNCVLRIDTTKVGRGRDFNAEEPIKCHLDELIDGVRLVGRHDGDVTDLSISQWMTTRLASGSNDGTVKIWDDRKLAPLSILKPHDGQAVYSVAFLTAPERPHHINLITAGPLNREIKIWASTNEEGWLLPSDSETWNCTQTLELVSSLEPKVEEAFFNQVAVLPQASIILLANAKKNAIYAVHVEYGSDPASTRLDYIADFTVAMPILSLTGTHESQPDGEQVVQVYCVQT…	158	~170
TaEDC4 (untagged)				PCR		CACCGGTCTCCAATGCTCAGCAGCACCAGCAGCAAG	CTACGGTCTCGAAGCTTACTTGTAGCTAAGCAGAACTG	MLSSTSSKVPRGRLLGGGDKAVHNVDSRLPGEAQPPQLEVTPITKYTSDPGLVLGRQIAVNRTYIVYGLKLGNIRVLNINTALRSLLRGHTQRVTDMAFFAEDVHRLASASVDGRIYVWRIDEGPDAENKPQITGKIEVAIQIVGDAEAYHPRICWHSHKQELLFVGIRNCVLRIDTTKVGRGRDFNAEEPIKCHLDELIDGVRLVGRHDGDVTDLSISQWMTTRLASGSNDGTVKIWDDRKLAPLSILKPHDGQAVYSVAFLTAPERPHHINLITAGPLNREIKIWASTNEEGWLLPSDSETWNCTQTLELVSSLEPKVEEAFFNQVAVLPQASIILLANAKKNAIYAVHVEYGSDPASTRLDYIADFTVAMPILSLTGTHESQPDGEQVVQVYCVQT…	131	nd

## Sheet: Sheet B
Sheet B. The P. striiformis f sp tritici candidate effector interactome
							this study																data from Petre et al., xxx																				rep.
Nicotiana benthamiana proteins	protein score (PST dataset)	total peptide count (PST dataset)	max. peptide count (PST dataset)	redundancy (both PST and MLP datasets)	redundancy (PST dataset)	redundancy in the MLP data set (Petre et al., xxx)	PST02549-GFP	PST03196-GFP	PST05006-GFP	PST05023-GFP	PST05258-GFP	PST05302-GFP	PST08468-GFP	PST10977-GFP	PST11721-GFP	PST12160-GFP	PST15391-GFP	PST15642-GFP	PST15964-GFP	PST18220-GFP	PST18221-GFP	PST18447-GFP	MLP37347-GFP	MLP67606-GFP	MLP102036-GFP	MLP105684-GFP	MLP106985-GFP	MLP107772-GFP	MLP109567-GFP	MLP123227-GFP	MLP123532-GFP	MLP124017-GFP	MLP124111-GFP	MLP124266-GFP	MLP124353-GFP	MLP124371-GFP	MLP124478-GFP	MLP124497-GFP	MLP124499-GFP	MLP124530-GFP	MLP124543-GFP	MLP124561-GFP	PST02549-GFP	PST08468-GFP	PFAM domain predicted to be integrated into plant (wheat*) NLRs
Enhancer of mRNA decapping protein 4	108	108	108	1	1	0	108																																				12		WD40
chaperonin	53	53	53	1	1	0									53
SNF1 related protein kinase catalytic subunit alpha KIN10	20	20	20	1	1	0							20																															5	Pkinase*
Signal recognition particle 54 kDa protein, chloroplastic	17	17	17	1	1	0										17
ATP dependent RNA helicase DOB1	15	15	15	1	1	0	15																																						DEAD
Sucrose nonfermenting 4 protein	12	12	12	1	1	0							12																															3
Serine/threonine-protein phosphatase 2A 65 kDa regulatory subunit A beta isoform	12	12	12	1	1	0									12
Ubiquilin 1	12	12	12	1	1	0										12
Sucrose nonfermenting 4-like protein	6	6	6	1	1	0							6
DIS3-like exonuclease 2	5	5	5	1	1	0	5
RNA recognition motif containing protein	4	4	4	1	1	0				4																																			RRM_1
Uncharacterized oxidoreductase At1g06690, chloroplastic	4	4	4	1	1	0										4																													Aldo_ket_red*
dihydrodipicolinate reductase 3 chloroplastic	3	3	3	1	1	0									3
ABC transporter F family member 4	3	3	3	1	1	0														3
Serine hydroxymethyltransferase 1	3	3	3	1	1	0										3																													SHMT
THO complex subunit 2	3	3	3	1	1	0														3
No hits found in SwissProt (blastp), pfam_domain=2OG-FeII_Oxy_2 2OG-Fe(II) oxygenase superfamily E=2.5e-06 score=27.3	3	3	3	1	1	0	3
DNA damage binding protein 1	3	3	3	1	1	0														3
Alpha-glucosidase	2.25	10	9	2	2	0							9							1
Genomic DNA chromosome 5 TAC clone K14A3	2	2	2	1	1	0							2																															4
Protein ASPARTIC PROTEASE IN GUARD CELL 1	2	2	2	1	1	0							2																															2
SNF1-related protein kinase regulatory subunit beta-1	2	2	2	1	1	0							2																															1
Citrate synthase, mitochondrial	2	2	2	1	1	0														2
THO complex subunit 1	2	2	2	1	1	0														2
No hits found in SwissProt (blastp), pfam_domain=IATP Mitochondrial ATPase inhibitor, IATP E=0.52 score=10.2	2	2	2	1	1	0	2
Protein CLP1 homolog	2	2	2	1	1	0		2
Proliferation associated protein 2G4	2	2	2	1	1	0														2
UPF0133 protein Synpcc7942_0464	2	2	2	1	1	0										2
Subtilisin-like protease	2	2	2	1	1	0														2
Tryptophan--tRNA ligase, cytoplasmic	2	2	2	1	1	0														2
Huntingtin interacting protein K	2	2	2	1	1	0														2
Glycerate dehydrogenase	2	2	2	1	1	0														2
Importin subunit alpha-1	2	2	2	1	1	0																2
Serine/threonine protein phosphatase 2A 55 kDa regulatory subunit B beta isoform	2	2	2	1	1	0									2
Magnesium protoporphyrin IX monomethyl ester	2	2	2	1	1	0																2
No hits found in SwissProt (blastp), pfam_domain=Apolipoprotein Apolipoprotein A1/A4/E domain E=1.9e-06 score=27.4	2	2	2	1	1	0														2
Riboflavin biosynthesis protein RibD	2	2	2	1	1	0	2
Protein transport protein sec31	2	2	2	1	1	0										2
Glutamate decarboxylase	1.75	7	7	2	1	1										7							5
Xanthine dehydrogenase 1	1.33333	12	12	3	1	2												12									2								2
Nucleosome assembly protein 1-like 1	1.25	5	5	2	1	1														5						5
N-alpha-acetyltransferase 16, NatA auxiliary subunit	1.1875	19	19	4	1	3														19						4	2										5
50S ribosomal protein L18, chloroplastic	1	4	4	2	1	1		4																													8
RuBisCO large subunit binding protein subunit beta chloroplastic	1	4	4	2	1	1									4																		2
50S ribosomal protein L6	1	13	9	3	2	1		4														9															17
Alanine--tRNA ligase	0.9375	15	15	4	1	3										15							1			1								1
Myosin heavy chain protein	0.888889	12	8	3	2	1							4							8						20
NbS00010265g0113.1_SGN no annotation	0.777778	7	7	3	1	2														7						4	2
DNA gyrase subunit A, chloroplastic/mitochondrial	0.777778	8	7	3	2	1		7												1																	4
Signal recognition particle 72 kDa protein	0.75	3	3	2	1	1														3																	13
Peroxidase	0.75	3	3	2	1	1														3						8
60S ribosomal protein L17-1	0.75	3	3	2	1	1																3															6
50S ribosomal protein L23, chloroplastic	0.75	3	3	2	1	1		3																													4
30S ribosomal protein S15 chloroplastic	0.75	3	3	2	1	1		3																													4
Kelch domain containing protein 4	0.75	3	3	2	1	1														3						2
Protein argonaute 1A	0.75	3	3	2	1	1														3						1
DNA repair protein recA homolog 1, chloroplastic	0.75	3	3	2	1	1										3							1
Adenylyltransferase and sulfurtransferase MOCS3	0.75	3	3	2	1	1										3									1
NbS00011428g0117.1_SGN no annotation	0.75	3	3	2	1	1														3						1
Lon protease 2 peroxisomal	0.75	4	3	2	2	0							1		3
Structural maintenance of chromosomes 1 protein	0.714286	43	35	7	4	3	1		2				5							35						35	15					9
50S ribosomal protein L1, chloroplastic	0.6875	15	11	4	2	2		11														4				3											20
Pre-mRNA-processing protein 40A	0.666667	6	6	3	1	2														6						6	1
E3 ubiquitin protein ligase KEG	0.666667	6	6	3	1	2																6	1				1
Eukaryotic translation initiation factor 5B	0.611111	30	22	6	3	3	2						6							22						41	17					6
Importin alpha 1b subunit	0.6	18	15	5	2	3														3		15	1			1											1
Structural maintenance of chromosomes protein 3	0.571429	37	28	7	4	3	2		2				5							28						36	12					7
BAG family molecular chaperone regulator 7	0.555556	24	20	6	3	3		2					2							20						13	11					2
Genomic DNA chromosome 5 P1 clone MXC17	0.52	14	13	5	2	3	1													13						16	12					5
No hits found in SwissProt (blastp), pfam_domain=RNA_pol_Rpb4 RNA polymerase Rpb4 E=0.12 score=12.2	0.5	2	2	2	1	1																2	4
valyl tRNA synthetase/valine tRNA ligase VALRS	0.5	2	2	2	1	1														2						3
Isoleucine--tRNA ligase, cytoplasmic	0.5	2	2	2	1	1														2						3
Protein of unknown function DUF642	0.5	2	2	2	1	1														2						2
Protein fluG	0.5	2	2	2	1	1								2																					2
Phosphoglucan, water dikinase, chloroplastic	0.5	2	2	2	1	1														2						2
116 kDa U5 small nuclear ribonucleoprotein component	0.5	2	2	2	1	1														2						1
DNA directed RNA polymerase	0.5	2	2	2	1	1														2						1
ABC transporter B family member 11	0.5	2	2	2	1	1														2												1
No hits found in SwissProt (blastp), pfam_domain=Tim17 Tim17/Tim22/Tim23/Pmp24 family E=2e-15 score=56.8	0.5	2	2	2	1	1																2																				1
3 ketoacyl CoA thiolase 2 peroxisomal	0.5	2	2	2	1	1														2			1
Expansin protein	0.5	2	2	2	1	1														2						1
Splicing factor 3B subunit 3	0.5	2	2	2	1	1														2																	1
Uridine kinase-like protein 1, chloroplastic	0.5	2	2	2	1	1														2			1
Glyoxysomal fatty acid beta-oxidation multifunctional protein MFP-a	0.5	2	2	2	1	1														2							1
Xanthine dehydrogenase/oxidase	0.5	2	2	2	1	1												2																	1
50S ribosomal protein L23	0.5	2	2	2	1	1		2																													3
Aldehyde dehydrogenase expressed	0.5	2	2	2	1	1														2						1
3 oxoacyl Acyl carrier protein synthase II	0.5	2	2	2	1	1										2							1
Ferritin 1 chloroplastic	0.5	2	2	2	1	1														2						3
ATP synthase subunit alpha, mitochondrial	0.5	2	2	2	1	1										2																								1			1
SH3 domain containing protein	0.5	18	18	6	1	5														18			1			15	5					7										1
DNA directed RNA polymerase I subunit RPA2	0.444444	4	4	3	1	2														4						9											1
Nucleolar protein 5	0.444444	4	4	3	1	2														4						2	2
FACT complex subunit SPT16	0.444444	6	4	3	2	1							4							2						1
Protein KIAA0664 homolog	0.432099	50	35	9	5	4	2		2				10							35		1				44	9					6					12
30S ribosomal protein S21 chloroplastic Fragment	0.36	13	9	5	2	3		9														4							1								9				1
Nucleolar protein 6	0.333333	3	3	3	1	2														3						9											6
DNA directed RNA polymerase I subunit rpa1	0.333333	3	3	3	1	2														3						10	1
NbS00032025g0111.1_SGN no annotation	0.333333	3	3	3	1	2														3						5						1
Photosystem I reaction center subunit VI 1 chloroplastic	0.333333	3	3	3	1	2														3						3														1
30S ribosomal protein S31 chloroplastic	0.333333	3	3	3	1	2		3																					1								4
50S ribosomal protein L12 chloroplastic	0.333333	3	3	3	1	2		3																		1											4
y to unknown gene	0.333333	3	3	3	1	2														3						1	1
Chlorophyll a b binding protein 13 chloroplastic	0.333333	4	3	3	2	1							1		3											3
50S ribosomal protein L5, chloroplastic	0.333333	15	12	6	2	4		12														3				3	1		2								16
Protein TPLATE	0.326531	20	16	7	3	4	2						2							16			1			22	8					12
Transducin	0.32	9	8	5	2	3							1							8						5	3					2
Dek protein	0.32	12	8	5	2	3							4							8						13	2					4
50S ribosomal protein L24, chloroplastic	0.32	12	8	5	2	3		4														8							1								16				1
NbS00010265g0115.1_SGN no annotation	0.3125	5	5	4	1	3														5						8	3					1
26S protease regulatory subunit 6A homolog	0.3125	6	5	4	2	2										5			1				7																			1
LRR receptor serine/threonine protein kinase RLP	0.3125	6	5	4	2	2														5		1				2											1
Chaperone protein ClpD chloroplastic	0.3125	9	5	4	3	1			1						5							3															1
NbS00016388g0112.1_SGN no annotation	0.306122	28	15	7	3	4		15							1							12	4			2			3								27
Translocase of chloroplast 159, chloroplastic	0.305556	13	11	6	3	3	11								1							1	1				1															1
30S ribosomal protein S13, chloroplastic	0.28	7	7	5	1	4		7															1			1			7								9
60S ribosomal protein L13a protein	0.28	9	7	5	2	3		2														7				3	1										11
40S ribosomal protein S4	0.25	4	4	4	1	3																4				9			1								11
Endoglucanase 25	0.25	4	4	4	1	3														4						1	4										3
DNA-directed RNA polymerase subunit beta''	0.25	5	4	4	2	2		4												1									1								4
60S ribosomal protein L15	0.25	5	4	4	2	2		1														4					1										4
Nucleolar protein	0.25	5	4	4	2	2														4		1				6	1
60S ribosomal protein L21-2	0.24	7	6	5	2	3		1														6				1	2										18
No hits found in SwissProt (blastp), pfam_domain=PLAT PLAT/LH2 domain E=2.8e-13 score=50.0	0.24	7	6	5	2	3							6		1								1	1		5																		5
50S ribosomal protein L28 chloroplastic	0.24	8	6	5	2	3		6														2												1		1	9
60S ribosomal protein L7	0.24	10	6	5	2	3		6														4				3	1										20
Nucleolin 2	0.24	12	6	5	2	3							6							6						10	2					4
Subtilisin protease	0.24	41	24	10	5	5			1				6			8				24		2				8	18					10				1	6						9	2
Proton pump interactor 1	0.24	47	24	10	5	5	2		4				16							24		1				36	37		2			12				1
Dynamin related protein 1E	0.236686	69	40	13	7	6	1	14	1				7					1		40		5				47	49		6			24				1	2
Sulfite reductase 1 [ferredoxin], chloroplastic	0.222222	2	2	3	1	2		2															1														6
Retrovirus-related Pol polyprotein from transposon TNT 1-94	0.222222	2	2	3	1	2														2						3	4
Beta-fructofuranosidase, insoluble isoenzyme 1	0.222222	2	2	3	1	2														2							4					3
60S ribosomal protein L34	0.222222	2	2	3	1	2																2				3											3
Alkyl hydroperoxide reductase/Thiol specific antioxidant	0.222222	2	2	3	1	2														2						5	1
Probable translation initiation factor eIF-2B subunit epsilon	0.222222	2	2	3	1	2														2						3	2
50S ribosomal protein L16 chloroplastic	0.222222	2	2	3	1	2		2																		2											6
NbS00032591g0119.1_SGN no annotation	0.222222	2	2	3	1	2																2	3				1
60S acidic ribosomal protein P2-4	0.222222	2	2	3	1	2		2																		2											5
50S ribosomal protein L31, chloroplastic	0.222222	2	2	3	1	2		2																		1											3
No hits found in SwissProt (blastp), pfam_domain=DUF1118 Protein of unknown function (DUF1118) E=7.7e-50 score=167.7	0.222222	2	2	3	1	2														2			1														1
No hits found in SwissProt (blastp), pfam_domain=DnaJ_CXXCXGXG DnaJ central domain E=0.16 score=11.8	0.222222	2	2	3	1	2														2						1											1
Serine hydroxymethyltransferase mitochondrial	0.222222	2	2	3	1	2										2							1											1
Alpha,alpha-trehalose-phosphate synthase [UDP-forming] 6	0.222222	2	2	3	1	2																2												1								1
Nuclear export mediator factor Nemf	0.222222	3	2	3	2	1							1							2						9
Lipase/lipooxygenase PLAT/LH2	0.222222	3	2	3	2	1							2							1						8
30S ribosomal protein S4, chloroplastic	0.222222	3	2	3	2	1		2														1															5
Pentatricopeptide repeat protein	0.222222	3	2	3	2	1		2	1																												4
40S ribosomal protein S30	0.222222	3	2	3	2	1		1														2															3
50S ribosomal protein L15	0.222222	3	2	3	2	1		1														2															6
Acetyl-CoA carboxylase 1	0.222222	3	2	3	2	1									2							1	1
Beta-adaptin-like protein C	0.222222	3	2	3	2	1	2		1																	1
DEAD-box ATP-dependent RNA helicase 31	0.222222	4	2	3	2	1							2							2																	19
Cysteine desulfurase 2, chloroplastic	0.222222	4	2	3	2	1										2						2	2
Alpha glucosidase	0.222222	28	18	9	4	5	3		2				5							18						18	12					3			1	1
Acyl-CoA dehydrogenase family member 10	0.22	38	22	10	6	4	6		2		1		6							22		1				25	12					6					1
50S ribosomal protein L9, chloroplastic	0.204082	19	10	7	3	4		10												2		7	5			6			1								24
rRNA biogenesis protein rrp5	0.2	5	5	5	1	4														5						20	1					1					2
RNA-binding protein 25	0.2	7	5	5	2	3							2							5						12	3					4
Formate tetrahydrofolate ligase	0.2	7	5	5	2	3									2	5							1				1															2
60S ribosomal protein L28	0.2	8	5	5	3	2		5												1		2				5											9
Histone H4	0.2	9	5	5	2	3		4												5						5			3								3
Translation initiation factor eIF-2B subunit epsilon	0.2	11	5	5	3	2					1		5							5						14	2
ATP-dependent zinc metalloprotease FtsH	0.194444	8	7	6	2	4							1							7						10	2					1					7
50S ribosomal protein L4, chloroplastic	0.194444	9	7	6	2	4		7														2	2			1			1								16
60S ribosomal protein L18-2	0.194444	15	7	6	3	3		7	1													7				2	2										14
Dynamin-related protein 5A	0.188776	62	37	14	7	7	3	10	1				3					3		37		5				29	34		4			21		2			2		3
Annexin D1	0.1875	3	3	4	1	3													3				3			4														1
WD repeat-containing protein 3	0.1875	3	3	4	1	3														3						6	1										1
Dynamin-like protein ARC5	0.1875	3	3	4	1	3		3																					1			1					3
Solute carrier family 2 facilitated glucose transporter member 3	0.1875	3	3	4	1	3														3						2	1					1
Putative chromatin-remodeling complex ATPase chain	0.1875	4	3	4	2	2							1							3						3											1
40S ribosomal protein S15a-1	0.1875	4	3	4	2	2		1														3				1											7
50S ribosomal protein L2 chloroplastic	0.1875	5	3	4	2	2		3														2				1											6
ATP citrate lyase a subunit	0.1875	6	3	4	3	1									2	3						1												1
50S ribosomal protein L17 chloroplastic	0.1875	6	3	4	3	1		1												2		3															5
40S ribosomal protein S19	0.1875	7	3	4	3	1		2												3		2															8
RuBisCO large subunit-binding protein subunit alpha, chloroplastic	0.185185	16	15	9	2	7									15					1			2			3		1					6						1	1	3
S locus glycoprotein Fragment	0.17284	18	14	9	4	5	2		1				1							14						18	12		2		1	7
Proteasome activator subunit 4	0.171875	17	11	8	4	4		1						1	11							4	4				5										14					1
NbS00000418g0117.1_SGN no annotation	0.166667	8	6	6	3	3			1				1							6						5	3										6
Dynamin-2B	0.160156	127	41	16	7	9	16	13	12		9		29							41		7				62	38		5			31		3		1	5		2			2
60S ribosomal protein L8	0.16	7	4	5	3	2		4		1												2				6											7
60S ribosomal protein L35	0.16	7	4	5	3	2		4												2		1				2											12
60S ribosomal protein L4/L1	0.16	29	16	10	3	7		16												2		11					1		2			1	1			1	36				5
60S ribosomal protein L26-1	0.15625	13	10	8	3	5		2	1													10				4	2					1				1	11
50S ribosomal protein L15, chloroplastic (Fragment)	0.15	30	15	10	3	7		14		1												15	3			1			1				1			6	24				2
ATP dependent zinc metalloprotease FTSH 12 chloroplastic	0.148148	17	12	9	3	6							4		1					12			1			13	6					1		1			12
Plasma membrane ATPase 4	0.144628	185	70	22	11	11	6	1	10		3	1	35	15	19			2		70		23	30			88	50		2			43		3	2	2	5		2			9
Ribosomal protein L3	0.142857	11	7	7	3	4		7												1		3				2	1										17				1
Beta D glucosidase	0.140625	10	9	8	2	6												1		9						3	6					7		1			2		1
Chaperonin 60 subunit beta 2 chloroplastic	0.140625	12	9	8	4	4			1						9	1				1								2					5	2							2
NbS00002134g0112.1_SGN no annotation	0.140625	13	9	8	4	4		2	1						1							9	1			3	3										19
Rhodanese related sulfurtransferase	0.138889	5	5	6	1	5																5	10				2						1							1		3
pectin methylesterase 3	0.138889	8	5	6	4	2					1		1					1		5						11	2
30S ribosomal protein S17, chloroplastic	0.138889	8	5	6	3	3		5												1		2				1			3								5
Sister chromatid cohesion protein PDS5 B B	0.125	2	2	4	1	3														2						4	3					4
Calcium-transporting ATPase 8, plasma membrane-type	0.125	2	2	4	1	3														2						3	2					4
Membrane protein	0.125	2	2	4	1	3														2						2	1					2
Nucleolar complex protein 3 homolog	0.125	2	2	4	1	3														2						1	1										1
Lysophospholipid acyltransferase	0.125	2	2	4	1	3																2	1				1															1
DEAD-box ATP-dependent RNA helicase 30	0.125	3	2	4	2	2		1														2				1											7
60S ribosomal protein L7a 2	0.125	3	2	4	2	2		1														2				5											5
ATP dependent Zn protease cell division protein FtsH	0.125	3	2	4	2	2								2	1								1																			2
Early nodulin-like protein 2	0.125	3	2	4	2	2			1											2						1															1
HMG1/2-like protein	0.125	3	2	4	2	2							2							1						1	1
Probable 60S ribosomal protein L14	0.125	4	2	4	2	2		2												2						2											5
Endoplasmin homolog	0.125	27	18	12	5	7			4		1		2	2						18			5			13	5							4	1				1	2
50S ribosomal protein L3, chloroplastic (Fragment)	0.123457	16	10	9	3	6		10				1										5	1			5	1		4			1					21
60S ribosomal protein L24	0.122449	9	6	7	3	4		2										1				6	1			2	2										6
40S ribosomal protein S7	0.122449	11	6	7	3	4		4		1												6				5	1						1				16
Pentatricopeptide repeat-containing protein At4g16390, chloroplastic	0.12	3	3	5	1	4																3	2				1							1								1
30S ribosomal protein S19 chloroplastic	0.12	3	3	5	1	4		3															1			2			1								3
ATP dependent zinc metalloprotease FtsH 3	0.12	4	3	5	2	3							1							3			1			4											5
60S ribosomal protein L22 2	0.12	4	3	5	2	3		1												3						3						1					8
40S ribosomal protein S15	0.12	5	3	5	2	3		3														2				5	1										8
40S ribosomal protein S9-2	0.12	5	3	5	2	3		2														3					1									1	6
60S ribosomal protein L18a	0.12	20	12	10	5	5		5					1					1		1		12				5	5					1				1	16
60S ribosomal protein L3	0.111111	2	1	3	2	1		1														1															6
Oxygen-evolving enhancer protein 2-2, chloroplastic	0.111111	2	1	3	2	1			1		1															4
Cell division protein ftsZ	0.111111	2	1	3	2	1										1						1	2
40S ribosomal protein S17 protein	0.111111	2	1	3	2	1		1	1																												6
Phospholipase D beta 1	0.111111	13	9	9	5	4			1				1		1			1		9						5	1					1					3
Short chain dehydrogenase/reductase SDR	0.109375	11	7	8	3	5	2						2							7						16	3		1			4							1
40S ribosomal protein S24-2	0.109375	15	7	8	4	4		2										1		7		5				5	2		1								7
No hits found in SwissProt (blastp), pfam_domain=Coatomer_WDAD Coatomer WD associated region E=6.8e-10 score=38.2	0.107438	19	13	11	5	6					1		3	1						13		1	1			16	7		1			2					2
Histone H1	0.104167	27	15	12	6	6	2	3	1				2							15		4				17	12		1			9			1		1
Stromal 70 kDa heat shock-related protein, chloroplastic	0.0989583	165	57	24	11	13	3	13	10				18		43	7		4	5	3	57	2		1		2	3	21	2	1			4	3		4		5	6		2	1	8	26
Cell division protease ftsH	0.0987654	12	8	9	4	5		1					2							8		1				1	3		1			1					6
Remorin 1	0.0969388	36	19	14	6	8	4		3		5		3					2		19						46	23		2		1	10		5	1							1
30S ribosomal protein S5, chloroplastic	0.09375	9	6	8	2	6		6														3	1			6	3		6							1	14
60S ribosomal protein L23a	0.09375	12	6	8	3	5		5												1		6				2	2		1							1	16
Annexin D5	0.09375	13	6	8	4	4					2		6							3		2				32	5		6			2
Oxygen evolving enhancer protein 3	0.0902778	18	13	12	5	7			1		1	1			2					13						13	4	1	2				1	1							1
No hits found in SwissProt (blastp), pfam_domain=MORN MORN repeat E=7.1e-09 score=34.7	0.0902778	18	13	12	4	8		1					2							13		2	2			8	2					2		1	1		12					1
DEAD-box ATP-dependent RNA helicase 3, chloroplastic	0.0833333	4	3	6	2	4		3	1																		1		2							2	6
COBW domain-containing protein 2	0.0833333	4	3	6	2	4		3											1				1				1										2					1
Actin-7	0.0833333	5	3	6	3	3									1				1			3					1						1									1
Histidine--tRNA ligase	0.0833333	5	3	6	2	4									2							3	4				2										2					3
Ferredoxin dependent glutamate synthase chloroplastic	0.0833333	5	3	6	2	4			3											2						3	1	2											1
Catalase isozyme 1 (Fragment)	0.0833333	5	3	6	2	4		2												3						3			1				1		1								1
S adenosyl L methionine dependent methyltransferases	0.0833333	6	3	6	2	4														3		3				2	1					1					4
50S ribosomal protein L21, chloroplastic	0.0833333	24	12	12	4	8		9		2								1				12	1			1	2		3			1		1		1	17
Protein TIC 62, chloroplastic	0.0816327	4	4	7	1	6										4							4			2	1													1	1	7
Aminomethyltransferase mitochondrial	0.0816327	4	4	7	1	6										4							1											1	1					1	1	1
Outer envelope membrane protein	0.0816327	6	4	7	3	4	4								1							1	1				2										5					2
Chaperone protein DnaJ	0.0816327	6	4	7	3	4									1	4						1	3			2	2															2
ATPase family AAA domain containing protein 3	0.0816327	7	4	7	3	4		2							4							1					1		1			1					3
40S ribosomal protein S11	0.0816327	8	4	7	3	4		3												1		4				4	2									1	6
DEAD box ATP dependent RNA helicase 37	0.08	2	2	5	1	4												2						6						1		4					5
ATP synthase subunit b', chloroplastic	0.08	2	2	5	1	4														2			1			7							4									2
Cc nbs lrr resistance protein	0.08	2	2	5	1	4									2								2						1								2					1
Histone H2A	0.08	2	2	5	1	4														2						1	1										1				1
No hits found in SwissProt (blastp), pfam_domain=WD40 WD domain, G-beta repeat E=0.63 score=9.9	0.08	3	2	5	2	3							1							2						1						1		1
60S ribosomal protein L35a	0.08	3	2	5	2	3		1														2				1						1					3
40S ribosomal protein S3 3	0.08	4	2	5	3	2		1				1										2				2											17
60S ribosomal protein L32-1	0.08	4	2	5	3	2		2												1		1				2											11
60S ribosomal protein L23	0.08	4	2	5	3	2		1												1		2				1											11
NbS00002662g0109.1_SGN no annotation	0.08	4	2	5	2	3		2														2				6										1	16
ATP synthase subunit a chloroplastic	0.08	4	2	5	2	3		2														2				1			1								3
Coatomer subunit beta 1	0.08	4	2	5	2	3									2							2	2				1															2
60S ribosomal protein L36	0.08	5	2	5	3	2		1												2		2				2											3
Pleiotropic drug resistance protein 1	0.0795848	71	23	17	8	9	3		3				6	7	11				1	23		17	5			33	12					5		1	1			1		1		9
No hits found in SwissProt (blastp), pfam_domain=Reo_sigmaC Reovirus sigma C capsid protein E=0.0042 score=16.2	0.078125	10	5	8	4	4	1		1				3							5						7	6		1			2
Myosin XI	0.078125	16	5	8	4	4		4							5					2		5				3	1		3								11
NbS00016243g0202.1_SGN no annotation	0.0625	2	1	4	2	2												1		1						7											1
60S acidic ribosomal protein P0	0.0625	2	1	4	2	2										1						1				3											12
UPF0202 protein At1g10490	0.0625	2	1	4	2	2							1							1						6											1
Peptide-N4-(N-acetyl-beta-glucosaminyl)asparagine amidase A	0.0625	2	1	4	2	2			1											1						8	2
60S ribosomal protein L7-4	0.0625	2	1	4	2	2		1												1						2											6
30S ribosomal protein S2	0.0625	2	1	4	2	2		1														1							1								4
Hypersensitive-induced response protein 1	0.0625	2	1	4	2	2				1										1						6						1
60S ribosomal protein L13	0.0625	2	1	4	2	2		1												1						2											9
Glycine-rich RNA-binding protein	0.0625	2	1	4	2	2			1											1						4								1
50S ribosomal protein L20, chloroplastic	0.0625	2	1	4	2	2		1														1				1											2
60S ribosomal protein L37a	0.0625	2	1	4	2	2		1												1						1											2
ATP synthase subunit gamma mitochondrial	0.0625	2	1	4	2	2				1												1															1					1
Translational activator gcn1	0.0625	8	4	8	4	4								1	1					2		4	3			1	1										2
40S ribosomal protein S13	0.0625	8	4	8	2	6		4														4				1	1					1		1		1	7
30S ribosomal protein S20, chloroplastic	0.0625	11	4	8	3	5		4												4		3	3			5	8		4								8
DnaJ protein homolog	0.0617284	7	5	9	3	6									1	1						5	8			1	2							1	2							4
40S ribosomal protein S23	0.0612245	6	3	7	3	4		2												1		3				3	1		1								8
NbS00004447g0101.1_SGN no annotation	0.0612245	7	3	7	3	4									3	2						2				1												1		5		1
Actin-97	0.0612245	8	3	7	5	2									1	3			1	1		2																		1		1
Serine--glyoxylate aminotransferase	0.06	12	6	10	4	6		1											6	3		2	5			4	4		1				5				1
50S ribosomal protein L19 1 chloroplastic	0.0591716	20	10	13	4	9		8		1								1				10	2			1	1		2				1	1		4	14				1
Heat shock 70 kDa protein mitochondrial	0.0591716	31	10	13	9	4		1	2				7	1	10	3				1	5	1						10										6	5			1	2	10
Remorin 2	0.0577778	29	13	15	6	9	5		3		3		4					1		13			2			25	19		2			13		3	1				2			1
Coatomer subunit alpha-1	0.0567108	87	30	23	10	13	14	9	1		2		2	5	30				1	2		21	19	1		5	6		5				1	6	2	1	13	2		4		6
26S proteasome regulatory subunit 4 homolog A	0.0555556	2	2	6	1	5										2							7										1	2						1		4
Puromycin-sensitive aminopeptidase	0.0555556	3	2	6	2	4								1								2	5		1									1								2
60S ribosomal protein L6	0.0555556	4	2	6	3	3		2												1		1				4	2										21
30S ribosomal protein S9	0.0555556	4	2	6	3	3		1												1		2				3			1								3
Coatomer protein epsilon subunit	0.0555556	4	2	6	3	3	1												1			2	3						1													1
Glycine--tRNA ligase 2, chloroplastic/mitochondrial	0.0555556	4	2	6	2	4								2								2	4				1							1								3
50S ribosomal protein L27 chloroplastic	0.0532544	17	9	13	4	9		9										1		2		5	1				1		1				1	1		1	9			1	2
50S ribosomal protein L29	0.0510204	20	10	14	5	9		10						1				1			1	7	5			3	1		5					2			12		1		2	2
60S ribosomal protein L12	0.05	12	5	10	4	6		4								2		1				5				4	2					1		1			5				1
Delta-1-pyrroline-5-carboxylate synthase	0.05	13	5	10	3	7		4							4							5	11				1							5			1	1		2		3
Ribosomal protein L10	0.05	14	5	10	7	3		4	1	1	1			1						1		5					1		2								11
Phosphoenolpyruvate carboxylase, housekeeping isozyme	0.05	17	5	10	6	4			5		1		1		4					2		4				6	1							1								2
26S proteasome non-ATPase regulatory subunit 2 1A	0.0495868	19	6	11	5	6			1					3	6	4						5	8			1	1							5						1		2
30S ribosomal protein S9, chloroplastic (Fragment)	0.0493827	7	4	9	2	7		4														3	2			2			3				1				9			1		1
40S ribosomal protein S18	0.0493827	8	4	9	4	5		4	1						1							2	1			4	2		1								8
Phosphate carrier protein, mitochondrial	0.0484429	25	14	17	7	10		1	1			1		1	6					1		14	12			8	9		2					3			2	2	1	4		4
3-isopropylmalate dehydrogenase, chloroplastic	0.046875	5	3	8	3	5									1	1						3	4			2	1													1		2
Long chain acyl-CoA synthetase 1	0.046875	6	3	8	4	4			1					1	3							1	2				1													1		2
Ribulose bisphosphate carboxylase/oxygenase activase 1, chloroplastic	0.0462963	222	60	36	16	20	7	7	9	4	3	13	8	9	15	60	2	2	33	15	2	33	48	2	2	22	28	9	14	3	3	3	25	17	7	2	5	10	4	16	6	15	11	3
2-Cys peroxiredoxin BAS1, chloroplastic	0.0459184	14	9	14	4	10		1							2			9				2	1			4	4				1		7	2			5			5	1	1		3
Heat shock cognate 70 kDa protein 2	0.0458478	276	53	34	15	19	3	20	21		1	6	20	10	53	25	5	23	14	11	35	29	25	32	4	10	33	16	4	3		5	5	21	1	11	3	37	24	4	4	7	11	22
Luminal-binding protein 4	0.0422406	225	46	33	14	19		28	20		3	4	15	18	16	13	2	24	10	11	46	15	9	4	2	5	10	20	2	1		7	15	16	5	4	6	48	71	4	1	14	3	13
NbS00000211g0112.1_SGN no annotation	0.0416667	9	6	12	3	9			1										2			6	4			12	2	1			1			1						1	1	1		1
Histone H2B	0.0414201	14	7	13	4	9		7					2							4		1				27	13		1			6		2		3	6		2			1
30S ribosomal protein S10, chloroplastic	0.0413223	8	5	11	3	8		5		1												2	2			1	1		1				2			1	1				1
5 methyltetrahydropteroyltriglutamate homocysteine methyltransferase	0.0413223	62	20	22	9	13		3	12			1		4	7			1	7	20		7	5			5	8		1				3	2	3	1	5		3	6	2	6
Pentatricopeptide repeat-containing protein At1g02150	0.0408163	3	2	7	2	5		2												1			1				1		1						2							1
Rieske 2Fe 2S domain protein	0.0408163	4	2	7	3	4									1	1						2	3			1														1		1
Cathepsin B cysteine proteinase	0.0408163	5	2	7	4	3				1						2				1		1	4			1								1									5
Alpha alpha trehalose phosphate synthase	0.0408163	5	2	7	3	4		1						2	2								1			1	1															3
ATP-dependent Clp protease proteolytic subunit-related protein 3, chloroplastic	0.0408163	6	2	7	4	3								1	2	2						1	1				1															1
26S proteasome non-ATPase regulatory subunit 1	0.0408163	7	2	7	4	3			1						2	2						2	3			1	3
Kunitz family trypsin and protease inhibitor protein	0.04	2	1	5	2	3			1		1															17			1						1
60S ribosomal protein L5 1	0.04	2	1	5	2	3		1														1				4	1										16
Arginyl tRNA synthetase	0.04	2	1	5	2	3								1								1	7											1								4
Pentatricopeptide repeat-containing protein At4g34830, chloroplastic	0.04	2	1	5	2	3		1														1					1		1								6
50S ribosomal protein L35, chloroplastic	0.04	2	1	5	2	3		1														1	1											1			1
Oxygen-evolving enhancer protein 1, chloroplastic	0.04	2	1	5	2	3			1											1						10		1					1
26S protease regulatory subunit 7 homolog A	0.04	2	1	5	2	3										1						1	7											1								1
Peptidyl-prolyl cis-trans isomerase CYP20-2, chloroplastic	0.04	2	1	5	2	3			1			1														2	1						2
Nectarin-1	0.04	2	1	5	2	3							1							1						2	1					1
unknown protein	0.04	2	1	5	2	3		1														1	1			1											2
2 oxoglutarate/malate translocator protein	0.04	2	1	5	2	3								1					1							1								1								1
Photosystem I reaction center subunit II chloroplastic	0.04	2	1	5	2	3			1							1										2	3						1											1
30S ribosomal protein S12-B, chloroplastic	0.04	7	4	10	4	6		4		1		1										1	1			1			1				1				1				1
30S ribosomal protein S7 chloroplastic	0.04	9	4	10	4	6		4						1						1		3	3			2	2		5						1		3
ATP dependent zinc metalloprotease FTSH chloroplastic	0.04	13	4	10	4	6						2		3	4				4				9				2							2	1					2		11
Uncharacterized protein ycf39	0.037037	6	3	9	4	5		1								1			1			3	5			1	1							1						1
V-type proton ATPase subunit B2	0.037037	6	3	9	3	6									2	1				3			2			3	1	1					2									1
Pyrophosphate-energized vacuolar membrane proton pump	0.037037	9	3	9	5	4			2			1		1	2							3	2			1	2															1
Geranylgeranyl diphosphate reductase chloroplastic	0.0351562	20	9	16	7	9		1				2		1	3				3	1		9	18				8						4	2	3		1	3		1		3
Purple acid phosphatase	0.0347222	10	5	12	4	8		3					5						1			1	1			1	2	1				1		2	1			1						5
Mitochondrial carrier protein	0.0347222	11	5	12	5	7		1				2			2				1			5	14			1	5					1		2						6		5
Photosystem I reaction center subunit IV B chloroplastic	0.03125	5	2	8	3	5			2						1	2										4	2	1					2								2			2
K+ efflux antiporter 2 chloroplastic	0.03125	6	2	8	4	4								1	2				2			1	1			1	3															3
Photosystem II 22 kDa protein, chloroplastic	0.03125	7	2	8	4	4			2						2					2	1					6	3						1								1			1
Vacuolar proton translocating ATPase 100 kDa subunit	0.03125	7	2	8	4	4			2					2						2		1				1	2							1								1
Serine hydroxymethyltransferase	0.0311111	19	7	15	5	10		3	1			2							6	7			8			9	1			1			4	3	3					1	1	1	2
ADP,ATP carrier protein, mitochondrial	0.0301769	89	29	31	12	19	2	6		4		10	2	5	7	1	4		9	10		29	26	2		12	21	4	5	1	1	6	9	10	5	2	10	2	2	20	1	26
Glutamate 1 semialdehyde 2 1 aminomutase	0.03	5	3	10	3	7										1			1			3	13				5						4					1		1	1	2
Cell division protease ftsH 3	0.03	6	3	10	3	7		1							2							3	2				3						2				1	2		1		1
Tubulin beta 1 chain	0.0292969	120	30	32	15	17	2	18	4	1		1	2	7	16	16	1	1	14	5	2	30	55	1		7	19	10	8	5		1	20	14	13		7	7	3	15	3	26	3
Presequence protease 1, chloroplastic/mitochondrial	0.0277778	2	1	6	2	4								1	1								2					2					3									2
Dolichyl-diphosphooligosaccharide--protein glycosyltransferase subunit STT3	0.0277778	2	1	6	2	4		1														1				2	1							1			5
ATP synthase delta chain chloroplastic	0.0277778	2	1	6	2	4		1							1											1							3				1			1
60S ribosomal protein L11-2	0.0277778	3	1	6	3	3		1						1				1								3						1					6
Signal peptide peptidase SppA type	0.0277778	9	4	12	4	8								2	4				2			1	9				3					1		3			6	1		1		3
NbS00003611g0307.1_SGN no annotation	0.0275482	139	30	33	15	18	10	6	2	5		10	3	8	15	30	2	2	14	4	2	26	27	1	4	12	21	10	7		2	3	12	12	4		1	12	4	13	2	17	3	1
Extracellular calcium sensing receptor	0.0273438	16	7	16	8	8	1	1		2		1	2						1	7		1	2			15	2					2	1	1						1		1
NbS00004321g0109.1_SGN no annotation	0.0273438	26	7	16	7	9	4		2				5	3	3					7		2	3			13	7		2			4		2	1				1			2
Chloroplast stem loop binding protein of 41 kDa b, chloroplastic	0.0268595	41	13	22	9	13	1	2		1		3			2	10			13	6		3	12			20	11		4			1	4	2	6		2	1	1	2		3	5
NbS00006907g0117.1_SGN no annotation	0.0266667	20	6	15	5	10		2				6				6			2			4	2	2			1	2		1			3	2	2						1	2	1
Aquaporin PIP2-7	0.0255102	20	5	14	8	6	1	1	1				5	2	5					4		1	2			20	7		1			2		1
Transketolase 1	0.0255102	96	20	28	12	16		6	10			6		7	12	16	2	3	20	8	2	4	13	1		3	5	2	1	1			15	8	10		3	4	3	6	8	11	5
Adenosylhomocysteinase	0.0247934	5	3	11	2	9														2		3	1			3	1		1				2	1	1						1	2
Dolichyl diphosphooligosaccharide protein glycosyltransferase subunit 2	0.0246914	3	2	9	2	7									2							1	1			1						1	1	2					1			1
Heat shock cognate 70 kDa protein	0.0246914	6	2	9	5	4									2	1		1			1	1	1	2				1						1									1
Heat shock 70 kDa protein 15	0.0246914	6	2	9	4	5			1				1							2		2	1			2								2					1			1
Alpha-1,4 glucan phosphorylase L-2 isozyme, chloroplastic/amyloplastic	0.0246914	9	2	9	5	4			2					2	2					2		1	5			3	1															4	1
Elongation factor EF 2	0.0246914	24	8	18	7	11	3		4					1	3	1				8		4	11			10	5	1	1				1	2			3		1		1	5	1
Glyceraldehyde 3 phosphate dehydrogenase B	0.0246914	28	8	18	9	9			1			2	1	3	1	7			3	2		8	11				7		1				2	2			2	2		4		3	1
Oxalate oxidase germin 171	0.0236686	12	4	13	6	7					1				3	1		2		4		1	1			6	5					1						1		1		1		2
Putative mitochondrial 2-oxoglutarate/malate carrier protein	0.0234375	13	6	16	6	10	1			1		2			1				2			6	10			5	2	1	1			1	1	2						4		1
Glyceraldehyde-3-phosphate dehydrogenase, cytosolic (Fragment)	0.0234375	19	6	16	6	10			2			2			5	1				3		6	3			11	9		1		1	1	1					2		1		4	1	2
Elongation factor Tu chloroplastic	0.0233196	82	17	27	11	16	3	17	2	2		5		7	12	8			12	2		12	23			3	12	1	11	2		1	7	4	4		20	3	2	8	3	13	2
Elongation factor 1 alpha	0.0221607	18	8	19	8	11		2	2				1	1	1	1				8		2	2			6	5						1	1	4		1		1	1	1	1
Ferredoxin dependent glutamate synthase 1 chloroplastic	0.0221607	24	8	19	8	11	1	2	8				1	1	4					6		1				18	3	8					2	1	2		1	1	1		2	2
Phosphoglycerate kinase, chloroplastic	0.0216049	21	7	18	8	10		2	3			2		1		4			7	1		1	13			4	3	2	1				7	2						2	1	5
V-type proton ATPase catalytic subunit A	0.0208333	9	3	12	6	6			2			1			3				1	1		1	2				3							1	1				1			3
ATP-dependent Clp protease ATP-binding subunit clpA homolog CD4B, chloroplastic	0.0206612	64	10	22	9	13		9	7			2		8	10			3	10	5		10	46			5	5			1			6	15	6		5	1	2	5	1	10
rhamnose biosynthetic enzyme 1	0.0204082	2	1	7	2	5									1							1	5				2							1						1		1
2-oxoglutarate/malate translocator, chloroplastic	0.0204082	2	1	7	2	5														1		1	1										1							1	1	1
ATP synthase epsilon chain, chloroplastic	0.0204082	3	1	7	3	4						1			1					1			2			1	1						2
40S ribosomal protein S26	0.0204082	3	1	7	3	4		1												1		1				1	1						1				2
Clathrin heavy chain 1	0.0204082	15	4	14	8	6		1	2					2	1	1			3	4		1	3			7	6							1	1							4
mRNA-decapping enzyme-like protein	0.02	6	2	10	4	6						1		1	2							2	1				1								1		1			1		1
Ribulose bisphosphate carboxylase small chain 8B chloroplastic	0.0197711	86	19	31	14	17	2	6	9		1	8	3	5	17	4	3	2	5	19		2	11	1	2	20	11	8	11	2	1		16	3	8		7		5	9	6	6	5	2
Aquaporin 1	0.0195312	15	5	16	6	10			1				5		3				1	3		2	2			13	6		1			3		2	1				1	1		2
Chlorophyll a b binding protein P4 chloroplastic	0.0193906	19	7	19	8	11		2				1	1	2	7		2			2		2	2	1		7	3		3	1			2				4	1		2		2
Chlorophyll a b binding protein 6A chloroplastic	0.0193906	22	7	19	9	10	1		1		1	1		3	7				2	1		5	5			6	5	2	2				3	1				1		1		6
Tubulin alpha chain	0.0192	49	12	25	13	12		4	2	1		1		2	6	11	1	1	5	2	1	12	24			2	6		3	1			8	5	3		1			6	2	8	2
Glyceraldehyde-3-phosphate dehydrogenase A, chloroplastic (Fragment)	0.0183655	118	20	33	16	17	3	9	6	8	4	7	2	6	14	11	3	1	13	10	1	20	24			17	19	10	8	1	4		11	11	8	3	12	6	3	11	1	22	5
Protein ASPARTIC PROTEASE IN GUARD CELL 2	0.0181406	19	8	21	8	13	1					1	8	2	4	1	1		1				1		1	1	1	1	2			1	3	1	1		1		2			1		8
Glutamine synthetase	0.0177778	12	4	15	7	8	1		2		1		1		4		1			2				1		8	4		1			1	6		1						1
Glyceraldehyde-3-phosphate dehydrogenase B, chloroplastic	0.017301	124	20	34	15	19	5	9	5	1	1	17	3	9	12	12	2	2	19	7		20	34	3	2	14	15	6	6	1		2	15	11	7	1	10	9	5	13	4	25	7	2
ATP synthase subunit alpha	0.0166205	19	6	19	7	12		2				2			1	5			2	1		6	11			3	3		1	1			6	3	3			2		1	1	4	2
ATP synthase subunit beta mitochondrial	0.0166205	21	6	19	8	11		3				1			1	2			6	6	1	1	8			3	1	2	1				4	6	5					2	2	8
Protochlorophyllide reductase protein	0.0165289	4	2	11	3	8						1		2		1							4			1	1						3	2	1			1				4
NbS00006811g0211.1_SGN no annotation	0.0165289	5	2	11	4	7		1							1				2			1	2			1							1	3	2						1	4
Flotillin-like protein 1	0.0165289	6	2	11	4	7		2							2					1		1	5			3	1		3				3					1				3
Carbonic anhydrase, chloroplastic	0.0162722	56	11	26	12	14	1	11	5	3	1	7		3	7		3		2	8		5	10			18	13	12	8	1		2	13	6	1		5		2		2	10	1	1
ABC transporter F family member 1	0.015625	4	1	8	4	4		1	1					1								1	2				2							1			7
Heat shock cognate protein 80	0.015625	56	9	24	12	12	1	3	8		1	1		3	6	8		2	9	5		9	19			3	6					1		15	4		5	1	3	2	2	4
Chlorophyll a b binding protein CP26, chloroplastic	0.0154578	63	13	29	13	16	1	5	5	3	3	8	2	5	8		1		4	5		13	9			12	14	1	5	2		1	6	6		1	3	3	1	8	2	14
30S ribosomal protein S11	0.015	20	6	20	10	10		5	2	1	1	1		1	1			1			1	6	1			7	3		2				2	2		1	13				1	1
ADP-ribosylation factor 2	0.0138889	5	2	12	4	8		1						2	1				1				2	1		4	2			1			2	1					1
26S protease regulatory subunit 6B	0.0138889	5	2	12	3	9			1						2					2			7			3	1		2				1	1			1			1		1
40S ribosomal protein S3a	0.0138889	8	2	12	6	6				1		1	1	1		2						2				2	1						1				15	1			1
ATP synthase gamma chain, chloroplastic	0.0138504	17	5	19	9	10	1	2		1		2			2		1		1	2		5	5			9	3	3			1	1	3		1		2					2	1
Eukaryotic initiation factor 4A 9	0.0138408	13	4	17	7	10		1	1						2	4			1	2		2	7			2	1						4	3	1		1			3	1	2
Glycine dehydrogenase	0.0137174	42	10	27	11	16	1	3	10		3		2	2	5			1	4	9		2	4			19	5	1	1	1		1	1	6	1	1	2		2	1	4	2
Chlorophyll a b binding protein 40 chloroplastic	0.0136719	76	14	32	13	19	5	4	4	4	1	11		3	11	4		4	6	5		14	17	2		15	19	3	5	9	3	8	3	6	4	3	3	5	4	6	3	17	1	8
Coatomer subunit beta'-2	0.0136054	22	6	21	9	12	1	5	2			1		3	6	1			2			1	3			1	2		4			1		5	1	1	3		2		1	3	1
Fructo\1 \1 no annotationse bisphosphate aldolase	0.0133136	41	9	26	12	14	1	1	5		1	2	1	1	6	5			2	9		7	7	1		30	8	6	2		2		6		2			1	3	2	2	3		1
Ribulose bisphosphate carboxylase large chain	0.0130612	113	16	35	16	19	3	9	4	2	4	7	5	7	12	16	3	2	12	11	3	13	17	3	2	10	13	11	9	5		2	11	17	14	2	8	1	4	9	5	14	10
Outer envelope pore protein 16-3, chloroplastic/mitochondrial	0.0123457	2	1	9	2	7						1		1									4				2							2	1			1	1			4
Long chain acyl-CoA synthetase 9, chloroplastic	0.0123457	3	1	9	3	6		1							1							1	6				2							2			3			1		5
30S ribosomal protein S1, chloroplastic	0.0123457	4	1	9	4	5		1						1					1			1	2			1			2					1			1
Chlorophyll a b binding protein chloroplastic	0.0104167	24	6	24	12	12	1	2	1	2	1	1		1	6			1	1	5		2				7	4	1	2			1	1	1			4	1		1	1	1		2
Biotin carboxylase 1, chloroplastic	0.01	4	1	10	4	6						1				1			1			1	6						1				2	2	2							4
S-adenosylmethionine synthase 2	0.01	4	1	10	4	6				1		1		1					1				10				2						3	3				1		1
Chlorophyll a b binding protein 8 chloroplastic	0.00960219	36	7	27	11	16		4	1			4		2	5		2	2	4	3	2	7	8	1		10	11	1		2	1		5	4	1		2	2	3	7	1	6
Photosystem I reaction center subunit III, chloroplastic	0.00925926	12	3	18	7	11		2				1		1	1				1	3		3	4			5	4		2				3	1	1		3		1	1		3
No hits found in SwissProt (blastp), pfam_domain=Rubredoxin Rubredoxin E=0.00021 score=20.9	0.00868056	19	5	24	9	15		1		1		2		2	4			2	1	1		5	9			4	5	2	2			1	3	4	1	2	1	1	2	5		7
No hits found in SwissProt (blastp), pfam_domain=DUF3411 Domain of unknown function (DUF3411) E=1.2e-61 score=207.4	0.00826446	5	1	11	5	6				1				1	1					1		1	8			1	3	1												1		1
Coatomer subunit gamma	0.0078125	8	2	16	7	9	1	1	1					1		1				1		2	4			1	2						1	1	1					2	1	1
Auxin-binding protein ABP19a	0.0078125	12	2	16	8	8	1		1	2	1		1		2					2		2	4			3	1				1		1		1					1		1		2
ATP synthase subunit alpha, chloroplastic	0.0075	10	3	20	8	12		1				1		1	1	3			1		1	1	3	2		2	2	2					1	1	2		1		1		1	2	1
Peroxisomal (S)-2-hydroxy-acid oxidase	0.0075	15	3	20	8	12	3	1	2			3			2				1	2		1	3			9	3		2		1	1	1		2	1				3	2	2
Ras-related protein RABE1c	0.00694444	3	1	12	3	9		1				1			1								6			1	4						1				1	1		1	1	1
Chlorophyll a b binding protein CP29.2, chloroplastic	0.00694444	25	4	24	11	13		2	2	1	3	2	1		3		1		3	3		4	4			12	4	2	4		1		2			1	3	1		2	1	5		3
Photosystem I reaction center subunit psaK, chloroplastic	0.00666667	39	6	30	13	17	3	5		1		2	4	5	5		3	1	1	2	1	6	5	2	1	4	7	3	3	3			4	2	5		2	3	3	4	2	6
ATP synthase subunit beta, chloroplastic	0.00567108	17	3	23	10	13		2	3			2		1	2	2		1	1	1		2	2			3	2	3	3				3	3	2	1	1		2	1		1		1
Photosystem II D2 protein	0.00554017	11	2	19	9	10			1			1		1	2	1	1		1	2		1	1			2	1		1			1		1			1		1		1	2	1
Chlorophyll a b binding protein 37 chloroplastic	0.00520833	15	3	24	11	13	1	1	1	1	1		1		3	1	1			2		2	2			4	4	1	2	1			2	2	1			1	2	1		3
Ubiquitin-40S ribosomal protein S27a	0.00459137	48	5	33	15	18	4	3	2	2	2	1	5	4	5	4	5		1	5	2	3	6	6	3	3	2	1	2	6		6	7	3	7		6	2	4	2	1	2	1	1
Polyubiquitin 4	0.00453515	14	2	21	9	12	1	1					1	2	2		2	2		1		2	3	2			1		1	1		1	3		3	3	1			1	1			2
Photosystem II CP47 chlorophyll apoprotein	0.00444444	6	1	15	6	9		1	1		1						1			1		1	1			2	1	1	2					1			1				1	2
Photosystem I reaction center subunit V	0.0032	20	2	25	12	13	1	2	1	1	1	2	2	2	2				2	2		2	1			2	2		2	1			2	1	2		2	1		2	2	2
photosystem I reaction center subunit PSI N chloroplast%2C/PSI N%2C PSAN	0.00277008	8	1	19	8	11	1	1					1	1	1			1		1		1	1		1	2	1	1					1	1		1		1		1		1
Topless related protein 3	0	0	0	1	0	1																										40
Topless related protein 4	0	0	0	1	0	1																										45
Protein TOPLESS	0	0	0	1	0	1																										28
Coproporphyrinogen-III oxidase, chloroplastic	0	0	0	1	0	1																											7
Annexin D4	0	0	0	1	0	1																				10
60S ribosomal protein L19-2	0	0	0	1	0	1																															7
60S acidic ribosomal protein P2B	0	0	0	1	0	1																															6
Protein ribulosamine 3 kinase chloroplastic	0	0	0	1	0	1																											1
GTPase obg	0	0	0	1	0	1																															5
Myosin-J heavy chain	0	0	0	1	0	1																															4
CBS domain-containing protein CBSCBSPB5	0	0	0	1	0	1																	4
Malate dehydrogenase, cytoplasmic	0	0	0	1	0	1																				4
1,4-alpha-glucan-branching enzyme 3, chloroplastic/amyloplastic	0	0	0	1	0	1																															4
Thiamine thiazole synthase, chloroplastic	0	0	0	2	0	2																						1					4
Annexin D3	0	0	0	1	0	1																				3
Stomatin-like protein 2	0	0	0	1	0	1																	3
Vacuolar protein sorting-associated protein 18 homolog	0	0	0	1	0	1																	3
GTP binding protein	0	0	0	1	0	1																	3
Salt stress root protein RS1	0	0	0	1	0	1																				3
Elongation factor Tu, mitochondrial	0	0	0	1	0	1																	3
Triosephosphate isomerase cytosolic	0	0	0	1	0	1																				3
Vesicle-associated protein 4-2	0	0	0	1	0	1																				3
Ribosome maturation factor RimM	0	0	0	1	0	1																															3
Fructose-bisphosphate aldolase, cytoplasmic isozyme 1	0	0	0	1	0	1																				3
SEC14 cytosolic factor/phosphoglyceride transfer	0	0	0	1	0	1																				3
CCAAT/enhancer binding protein zeta	0	0	0	1	0	1																				3
V-type proton ATPase subunit E	0	0	0	1	0	1																				3
E3 UFM1-protein ligase 1 homolog	0	0	0	1	0	1																	3
Cysteine desulfurase 1, mitochondrial	0	0	0	1	0	1																	3
Malate dehydrogenase, glyoxysomal	0	0	0	1	0	1																				3
Probable protein disulfide-isomerase A6	0	0	0	1	0	1																				3
Probable glutamyl endopeptidase, chloroplastic	0	0	0	1	0	1																												3
Disease resistance response	0	0	0	1	0	1																				3
50S ribosomal protein L34, chloroplastic	0	0	0	1	0	1																															2
Haloalkane dehalogenase	0	0	0	1	0	1																	3
60S ribosomal protein L27a-3	0	0	0	1	0	1																															3
Ubiquitin carboxyl-terminal hydrolase 12	0	0	0	2	0	2																												9		2
Probable importin-7 homolog	0	0	0	1	0	1																														4
Serine/arginine-rich splicing factor 2	0	0	0	1	0	1																				2
Elongation factor 1-delta	0	0	0	1	0	1																				2
Large subunit GTPase 1 homolog	0	0	0	1	0	1																															2
MKI67 FHA domain-interacting nucleolar phosphoprotein-like	0	0	0	1	0	1																				2
Putative uridine kinase C227.14	0	0	0	1	0	1																	2
60s acidic ribosomal protein protein	0	0	0	1	0	1																															2
Pectate lyase 1	0	0	0	1	0	1																				2
Cc nbs lrr%2C resistance protein	0	0	0	1	0	1																															2
29 kDa ribonucleoprotein A, chloroplastic	0	0	0	1	0	1																				2
Acidic chitinase	0	0	0	1	0	1																				2
Outer envelope pore protein 24A, chloroplastic	0	0	0	1	0	1																																				2
Protein MITOFERRINLIKE 1, chloroplastic	0	0	0	1	0	1																	2
UTP--glucose-1-phosphate uridylyltransferase	0	0	0	1	0	1																															2
Osmotin-like protein	0	0	0	1	0	1																				2
Threonine endopeptidase	0	0	0	1	0	1																				2
Uncharacterized aarF domain containing protein kinase chloroplastic	0	0	0	1	0	1																	2
myosin heavy chain related	0	0	0	1	0	1																				2
Purple acid phosphatase 2	0	0	0	2	0	2																				5	3
uncharacterized protein LOC100243866	0	0	0	1	0	1																	2
Pentatricopeptide repeat containing protein	0	0	0	1	0	1																															2
Intron-binding protein aquarius	0	0	0	1	0	1																				2
Protein TIC110, chloroplastic	0	0	0	1	0	1																				2
Thioredoxin M4, chloroplastic	0	0	0	1	0	1																				2
Uncharacterized protein C3orf26 homolog	0	0	0	1	0	1																				2
RNA binding RNA binding	0	0	0	1	0	1																				2
Protein FRIGIDA	0	0	0	1	0	1																															2
Phosphoglucan phosphatase DSP4, chloroplastic	0	0	0	1	0	1																	2
Vacuolar protein sorting-associated protein 16 homolog	0	0	0	1	0	1																	2
Pathogenesis related protein 1a	0	0	0	1	0	1																				2
Proteinase inhibitor I	0	0	0	1	0	1																				2
Asparagine synthetase [glutamine-hydrolyzing]	0	0	0	1	0	1																												2
PGR5-like protein 1A, chloroplastic	0	0	0	1	0	1																	2
Translation initiation factor IF 2	0	0	0	1	0	1																															2
Casein kinase II subunit alpha, chloroplastic	0	0	0	1	0	1																				2
CHD3 type chromatin remodeling factor PICKLE	0	0	0	1	0	1																															2
26S protease regulatory subunit 8 A	0	0	0	1	0	1																	2
Ribosome biogenesis protein BRX1 homolog	0	0	0	1	0	1																				2
Ribosome biogenesis protein bms1	0	0	0	1	0	1																				2
60S ribosomal protein L5	0	0	0	2	0	2																				2											5
40S ribosomal protein S2 2	0	0	0	2	0	2																				1											6
Acetyl coenzyme A carboxylase carboxyl transferase subunit alpha	0	0	0	2	0	2																	1														6
Xyloglucan endotransglucosylase/hydrolase 12	0	0	0	1	0	1																															2
Respiratory burst oxidase homolog protein C	0	0	0	2	0	2																				1											6
40S ribosomal protein S8	0	0	0	2	0	2																				7											11
Major Facilitator Superfamily with SPX SYG1/Pho81/XPR1 domain containing protein	0	0	0	1	0	1																				4
Beta 1 3 glucanase	0	0	0	2	0	2																				5	1
Putative proline--tRNA ligase C19C7.06	0	0	0	2	0	2																	4																			2
Ribose 5 phosphate isomerase	0	0	0	1	0	1																				2
Flavoprotein WrbA	0	0	0	2	0	2																				4							1
Holliday junction ATP dependent DNA helicase ruvB	0	0	0	2	0	2																	4				1
NbS00008076g0117.1_SGN no annotation	0	0	0	2	0	2																				2	3
Myosin protein	0	0	0	2	0	2																				2											3
Spore coat protein A	0	0	0	2	0	2																					4					1
Phosphoribulokinase/uridine kinase	0	0	0	4	0	4																				6		2					4		1
Mediator of RNA polymerase II transcription subunit 36a	0	0	0	3	0	3																				7	2										2
40S ribosomal protein S25 1	0	0	0	2	0	2																				5											10
glutathione S transferase	0	0	0	3	0	3																	4			5	1
PR 10 type pathogenesis related protein	0	0	0	2	0	2																	3																			1
Chloroplastic group IIA intron splicing facilitator CRS1, chloroplastic	0	0	0	2	0	2																				1											3
60S ribosomal protein L30	0	0	0	2	0	2																				1											3
DNA topoisomerase 1	0	0	0	2	0	2																				1	3
Chitinase 4	0	0	0	2	0	2																	1										1
flavodoxin/radical SAM domain containing protein	0	0	0	3	0	3																												7	1		1
GTP binding protein SAR1A	0	0	0	2	0	2																	3																	1
NbS00014011g0003.1_SGN no annotation	0	0	0	2	0	2																				3	1
Os06g0220000 protein Fragment	0	0	0	3	0	3																				2	2										2
NbS00002134g0102.1_SGN no annotation	0	0	0	2	0	2																				2											4
Photosystem II stability/assembly factor HCF136, chloroplastic	0	0	0	3	0	3																	2			4			1
No hits found in SwissProt (blastp), pfam_domain=NdhO Cyanobacterial and plant NDH-1 subunit O E=8.4e-16 score=57.2	0	0	0	2	0	2																	2																			1
Splicing factor 3B subunit 1	0	0	0	2	0	2																				1											2
Phototropin-2	0	0	0	2	0	2																															2					1
Ankyrin repeat domain containing protein 2	0	0	0	1	0	1																				1
Staphylococcal nuclease domain-containing protein 1	0	0	0	2	0	2																	1			2
Dolichyl-diphosphooligosaccharide--protein glycosyltransferase 48 kDa subunit	0	0	0	2	0	2																	2											1
Argininosuccinate synthase, chloroplastic	0	0	0	2	0	2																	2				1
ATP sulfurylase 1 chloroplastic	0	0	0	1	0	1																	2
Pyruvate kinase, cytosolic isozyme	0	0	0	2	0	2																	1																			2
ADP,ATP carrier protein 3, mitochondrial	0	0	0	2	0	2																	2											1
Eukaryotic translation initiation factor 3 subunit 2	0	0	0	2	0	2																	1			2
No hits found in SwissProt (blastp), pfam_domain=DUF1985 Domain of unknown function (DUF1985) E=1.4e-16 score=60.5	0	0	0	1	0	1																															2
NbS00011957g0108.1_SGN no annotation	0	0	0	1	0	1																				2
ABC transporter C family member 2	0	0	0	1	0	1																	2
Protein FLUORESCENT IN BLUE LIGHT, chloroplastic	0	0	0	3	0	3																	3				1															2
Ribonuclease J	0	0	0	3	0	3																				1	1										4
Isoflavone 2'-hydroxylase	0	0	0	4	0	4																	3											1						1		4
Cysteine synthase	0	0	0	3	0	3																	3			3																2
Threonine--tRNA ligase	0	0	0	1	0	1																	1
40S ribosomal protein SA	0	0	0	2	0	2																				2											2
Uncharacterized RNA pseudouridine synthase aq_1464	0	0	0	2	0	2																				1											2
Kunitz type trypsin inhibitor alpha chain	0	0	0	3	0	3																				3	1					1
Phenylalanine ammonia-lyase	0	0	0	2	0	2																					1									1
Mitochondrial pyruvate carrier 1	0	0	0	3	0	3																	2											1								2
Peptide methionine sulfoxide reductase	0	0	0	7	0	7																	1			2		3					6	2					1		1
NADH dehydrogenase [ubiquinone] iron-sulfur protein 7, mitochondrial	0	0	0	3	0	3																	2															1				1
26S proteasome non ATPase regulatory subunit 7	0	0	0	2	0	2																	2				1
Expansin A15	0	0	0	3	0	3																				2	1										1
F-box protein SKIP16	0	0	0	3	0	3																									1		2	1
Zeaxanthin epoxidase, chloroplastic	0	0	0	2	0	2																	2											1
Aconitate hydratase, cytoplasmic	0	0	0	4	0	4																				3	1							1	2
Sedoheptulose-1,7-bisphosphatase, chloroplastic	0	0	0	5	0	5																	1			5	1		1				2
Glutathione S-transferase T1	0	0	0	2	0	2																	1																			1
3-isopropylmalate dehydratase	0	0	0	1	0	1																	2
Aldehyde dehydrogenase family 2 member B4, mitochondrial	0	0	0	4	0	4																	1			1									1							2
Omega-3 fatty acid desaturase, chloroplastic	0	0	0	3	0	3																	2				1										1
Fas associated factor 1 protein	0	0	0	3	0	3																	2											1						1
No hits found in SwissProt (blastp), pfam_domain=DUF3353 Protein of unknown function (DUF3353) E=1.1e-49 score=168.3	0	0	0	4	0	4																	1				2						1									1
Large proline-rich protein BAG6	1	1	1	1	1	0										1
4-hydroxy-3-methylbut-2-en-1-yl diphosphate synthase, chloroplastic	1	1	1	1	1	0												1																									1
Protein disulfide-isomerase	1	1	1	1	1	0							1
DNA topoisomerase	0.25	1	1	2	1	1		1																													4
Cysteine proteinase inhibitor	0.25	1	1	2	1	1														1						4
2-keto-3-deoxy-L-rhamnonate aldolase	0.25	1	1	2	1	1														1						8
PolyU binding splicing factor PUF60	0.25	1	1	2	1	1																1															7
Beta-glucosidase 44	0.25	1	1	2	1	1														1							3
Nucleoside diphosphate kinase	0.25	1	1	2	1	1														1						3
H/ACA ribonucleoprotein complex subunit 2-like protein	0.25	1	1	2	1	1							1													3
Annexin	0.25	1	1	2	1	1														1						9
NbS00008576g0112.1_SGN no annotation	0.25	1	1	2	1	1		1																													3
Ribonuclease 3	0.25	1	1	2	1	1		1																													2
Transcription factor Pur-alpha 1	0.25	1	1	2	1	1																1	2
50S ribosomal protein L12, chloroplastic	0.25	1	1	2	1	1		1																													2
Uncharacterized protein At3g06530	0.25	1	1	2	1	1														1						2
Putative phospholipid-transporting ATPase 9	0.25	1	1	2	1	1														1						2
Sister chromatid cohesion protein PDS5 homolog B	0.25	1	1	2	1	1							1																								2
No hits found in SwissProt (blastp), pfam_domain=PLAT PLAT/LH2 domain E=3.3e-16 score=59.5	0.25	1	1	2	1	1									1											2
Long chain acyl-CoA synthetase 4	0.25	1	1	2	1	1										1							2
Photosystem I P700 chlorophyll a apoprotein A1	0.25	1	1	2	1	1														1						2
Defensin J1-2	0.25	1	1	2	1	1														1						2
Polyphosphoinositide phosphatase	0.25	1	1	2	1	1														1																	2
50S ribosomal protein L11, chloroplastic	0.25	1	1	2	1	1														1						4
50S ribosomal protein L10, chloroplastic	0.25	1	1	2	1	1		1																													3
Glucose-1-phosphate adenylyltransferase small subunit, chloroplastic/amyloplastic	0.25	1	1	2	1	1														1													1
60S ribosomal protein L10a-1	0.111111	1	1	3	1	2		1																		3											14
DNA polymerase V	0.111111	1	1	3	1	2														1						5											4
Disease resistance response protein 206	0.111111	1	1	3	1	2														1						4	3
Cell division cycle and apoptosis regulator protein 1	0.111111	1	1	3	1	2														1						6	1
Polygalacturonase inhibitor	0.111111	1	1	3	1	2														1						5	2
60S ribosomal protein L14-2	0.111111	1	1	3	1	2		1																		2											10
DNA-binding protein SMUBP-2	0.111111	1	1	3	1	2														1						3											3
50S ribosomal protein L2	0.111111	1	1	3	1	2																1				2											3
Signal recognition particle 68 kDa protein	0.111111	1	1	3	1	2														1						1											13
DEAD-box ATP-dependent RNA helicase ISE2, chloroplastic	0.111111	1	1	3	1	2														1						1											4
NbS00007993g0305.1_SGN no annotation	0.111111	1	1	3	1	2							1													4						1
threonyl tRNA synthetase mitochondrial	0.111111	1	1	3	1	2														1			1				4
Glucan endo-1,3-beta-glucosidase, basic vacuolar isoform GLB	0.111111	1	1	3	1	2																1				4												1
Myosin XI 2	0.111111	1	1	3	1	2		1																					1								7
21 kDa protein	0.111111	1	1	3	1	2														1						3	1
Acid phosphatase protein	0.111111	1	1	3	1	2														1						3	1
Defensin-like protein P322	0.111111	1	1	3	1	2														1						3											1
40S ribosomal protein S10-1	0.111111	1	1	3	1	2			1																	3															2
No hits found in SwissProt (blastp), pfam_domain=HSP9_HSP12 Heat shock protein 9/12 E=0.34 score=10.9	0.111111	1	1	3	1	2														1						4	2
26S protease regulatory subunit S10B B	0.111111	1	1	3	1	2										1							11																		1
NbS00009748g0101.1_SGN no annotation	0.111111	1	1	3	1	2														1						1	2
Pre-rRNA-processing protein TSR1 homolog	0.111111	1	1	3	1	2														1						1											2
No hits found in SwissProt (blastp), pfam_domain=HATPase_c_2 Histidine kinase-like ATPase domain E=0.34 score=10.5	0.111111	1	1	3	1	2		1															1														2
GDSL esterase/lipase 2	0.111111	1	1	3	1	2														1						2	1
Protein ACCUMULATION AND REPLICATION OF CHLOROPLASTS 6, chloroplastic	0.111111	1	1	3	1	2									1								2																	1
Glutamine synthetase cytosolic isozyme 1-1	0.111111	1	1	3	1	2									1												1															2
3-oxoacyl-[acyl-carrier-protein] reductase, chloroplastic	0.111111	1	1	3	1	2							1													2	1
DNA-directed RNA polymerase II subunit RPB2	0.111111	1	1	3	1	2									1								2														1
Glycogen synthase	0.111111	1	1	3	1	2		1															1														2
Heterogeneous nuclear ribonucleoprotein Q	0.111111	1	1	3	1	2														1						1											2
Chloroplast stem loop binding protein of 41 kDa a chloroplastic	0.111111	1	1	3	1	2														1						4	1
Malate dehydrogenase, mitochondrial	0.111111	1	1	3	1	2														1						2	1
RNA binding protein	0.111111	1	1	3	1	2														1							1					1
Eukaryotic translation initiation factor 3 subunit B	0.111111	1	1	3	1	2										1										2	1
Tripeptidyl-peptidase 2	0.111111	1	1	3	1	2														1						2																1
No hits found in SwissProt (blastp), pfam_domain=TMF_DNA_bd TATA element modulatory factor 1 DNA binding E=2.9e-06 score=26.8	0.111111	1	1	3	1	2														1						1											1
30S ribosomal protein S10	0.111111	1	1	3	1	2														1						1											2
Eukaryotic translation initiation factor 3 subunit A	0.0625	1	1	4	1	3														1						9											1					2
14 3 3 protein A	0.0625	1	1	4	1	3														1						3	1		5
3R hydroxymyristoyl	0.0625	1	1	4	1	3														1						5	7					1
B2 protein	0.0625	1	1	4	1	3														1						6	1					1
Pentatricopeptide repeat containing protein chloroplastic	0.0625	1	1	4	1	3									1								3																	1		2
Atp dependent RNA helicase	0.0625	1	1	4	1	3														1						1						1					5
RuvB-like 1	0.0625	1	1	4	1	3																1	3											1								1
Outer envelope pore protein 37, chloroplastic	0.0625	1	1	4	1	3									1								3			1												1
GTP-binding protein TypA/BipA homolog	0.0625	1	1	4	1	3													1				3											1						1
No hits found in SwissProt (blastp), pfam_domain=PknH_C PknH-like extracellular domain E=0.76 score=9.1	0.0625	1	1	4	1	3													1				4										3	1
Photosystem I reaction center subunit XI, chloroplastic	0.0625	1	1	4	1	3									1											3	2															1		1
Elongation factor TuB chloroplastic	0.0625	1	1	4	1	3																1					1							1			2
Choline dehydrogenase	0.0625	1	1	4	1	3														1						2	1					1
ATP-dependent zinc metalloprotease FTSH, chloroplastic	0.0625	1	1	4	1	3																1	2											1								1
Guanine nucleotide binding protein beta subunit protein	0.0625	1	1	4	1	3																1	1			1											1
60S ribosomal protein L31	0.0625	1	1	4	1	3		1																										1		1	2
Ribulose phosphate 3 epimerase chloroplastic Fragment	0.0625	1	1	4	1	3						1											1			1																2
Mannose-1-phosphate guanyltransferase alpha-B	0.04	1	1	5	1	4										1							6		3									1						2
Peroxiredoxin 2F mitochondrial	0.04	1	1	5	1	4								1														1					4	1	3
Mannose-1-phosphate guanylyltransferase 1	0.04	1	1	5	1	4													1				6				1						1	1
40S ribosomal protein S5-2	0.04	1	1	5	1	4									1											3	1					1	1
S adenosylmethionine synthase	0.04	1	1	5	1	4													1				3										1							1		1
ER membrane protein complex subunit 4	0.04	1	1	5	1	4						1											2											1				1				1
Photosystem I P700 chlorophyll a apoprotein A2	0.04	1	1	5	1	4		1																			1											1			2	1
Malate dehydrogenase	0.0277778	1	1	6	1	5	1																3			9	4		1								2
Soluble starch synthase 3 chloroplastic/amyloplastic	0.0277778	1	1	6	1	5								1									3			2									1		1					1
Isocitrate dehydrogenase [NADP]	0.0204082	1	1	7	1	6									1								1			3	1						1								2	1
Magnesium-dependent phosphatase 1	0.015625	1	1	8	1	7				1													1			2	1	2	1				4	1

## Sheet: Sheet C
Sheet C. Overlap between CoIP/MS replicates
protein ID	number of proteins identified in rep. 1	number of proteins identified in rep. 2	number of proteins identified in both repeats	% of proteins from rep. 2 identified in rep. 1
PST02549	70	35	18	51.4286
PST08468	97	33	22	66.6667

## Sheet: Sheet D
Sheet D. P-body diameter values
Construct	Additional construct expressed in the leaves	Repeat	P-body diameter (µm)
PST02549GFP	MLP123218mCherry	Rep 1	1.442
PST02549GFP	MLP123218mCherry	Rep 1	2.893
PST02549GFP	MLP123218mCherry	Rep 1	1.201
PST02549GFP	MLP123218mCherry	Rep 1	2.176
PST02549GFP	MLP123218mCherry	Rep 1	2.402
PST02549GFP	MLP123218mCherry	Rep 1	0.24
PST02549GFP	MLP123218mCherry	Rep 1	0.759
PST02549GFP	MLP123218mCherry	Rep 1	1.682
PST02549GFP	MLP123218mCherry	Rep 1	0.537
PST02549GFP	MLP123218mCherry	Rep 1	1.981
PST02549GFP	MLP123218mCherry	Rep 1	1.461
PST02549GFP	MLP123218mCherry	Rep 1	1.732
PST02549GFP	MLP123218mCherry	Rep 1	1.442
PST02549GFP	MLP123218mCherry	Rep 1	1.442
PST02549GFP	MLP123218mCherry	Rep 1	1.461
PST02549GFP	MLP123218mCherry	Rep 1	1.225
PST02549GFP	MLP123218mCherry	Rep 1	1.937
PST02549GFP	MLP123218mCherry	Rep 1	1.201
PST02549GFP	MLP123218mCherry	Rep 1	2.162
PST02549GFP	MLP123218mCherry	Rep 1	1.749
PST02549GFP	MLP123218mCherry	Rep 1	2.162
PST02549GFP	MLP123218mCherry	Rep 1	2.162
PST02549GFP	-	Rep 2	1.201
PST02549GFP	-	Rep 2	1.074
PST02549GFP	-	Rep 2	1.294
PST02549GFP	-	Rep 2	1.682
PST02549GFP	-	Rep 2	0.721
PST02549GFP	-	Rep 2	1.83
PST02549GFP	-	Rep 2	1.922
PST02549GFP	-	Rep 3	1.674
PST02549GFP	-	Rep 3	1.467
PST02549GFP	-	Rep 3	1.442
PST02549GFP	-	Rep 3	1.201
PST02549GFP	-	Rep 3	2.45
PST02549GFP	-	Rep 3	0.721
PST02549GFP	-	Rep 3	0.721
PST02549GFP	MLP124202CTmCherry	Rep 4	2.55
PST02549GFP	MLP124202CTmCherry	Rep 4	1.519
PST02549GFP	MLP124202CTmCherry	Rep 4	0.72
PST02549GFP	MLP124202CTmCherry	Rep 4	0.991
PST02549GFP	MLP124202CTmCherry	Rep 4	1.074
PST02549GFP	MLP124202CTmCherry	Rep 4	0.48
PST02549GFP	MLP124202CTmCherry	Rep 4	2.215
PST02549GFP	MLP124202CTmCherry	Rep 4	1.937
PST02549GFP	MLP124202CTmCherry	Rep 4	1.698
PST02549GFP	MLP124202CTmCherry	Rep 4	0.34
PST02549GFP	MLP124202CTmCherry	Rep 4	0.96
PST02549GFP	MLP123218mCherry	Rep 5	0.72
PST02549GFP	MLP123218mCherry	Rep 5	1.922
PST02549GFP	MLP123218mCherry	Rep 5	1.682
PST02549GFP	MLP123218mCherry	Rep 5	0.721
PST02549GFP	MLP123218mCherry	Rep 5	1.937
PST02549GFP	MLP123218mCherry	Rep 5	1.225
PST02549GFP	MLP123218mCherry	Rep 5	0.99
PST02549GFP	MLP123218mCherry	Rep 5	1.518
PST02549GFP	MLP123218mCherry	Rep 5	0.961
PST02549GFP	MLP123218mCherry	Rep 5	0.961
PST02549GFP	MLP123218mCherry	Rep 5	1.937
PST02549GFP	MLP123218mCherry	Rep 5	1.83
PST02549GFP	MLP123218mCherry	Rep 5	0.481
PST02549GFP	MLP123218mCherry	Rep 5	0.481
PST02549GFP	MLP123218mCherry	Rep 5	2.403
PST02549GFP	MLP123218mCherry	Rep 5	2.215
PST02549GFP	-	Rep 6	2.162
PST02549GFP	-	Rep 6	2.279
PST02549GFP	-	Rep 7	1.201
PST02549GFP	-	Rep 7	0.825
PST02549GFP	-	Rep 7	1.108
PST02549GFP	-	Rep 7	1.909
PST02549GFP	-	Rep 7	1.844
PST02549GFP	-	Rep 7	1.245
PST02549GFP	-	Rep 7	1.304
PST02549GFP	-	Rep 7	1.001
PST02549GFP	-	Rep 7	0.99
PST02549GFP	-	Rep 7	1.1
PST02549GFP	-	Rep 7	1.38
PST02549GFP	-	Rep 7	1.783
PST02549GFP	-	Rep 7	0.466
PST02549GFP	-	Rep 7	0.466
PST02549GFP	-	Rep 7	0.433
PST02549GFP	-	Rep 7	0.505
PST02549GFP	-	Rep 7	0.519
PST02549GFP	-	Rep 7	0.194
PST02549GFP	-	Rep 7	2.062
PST02549GFP	-	Rep 7	0.566
PST02549GFP	-	Rep 7	0.687
PST02549GFP	-	Rep 7	1.649
PST02549GFP	-	Rep 7	2.555
PST02549GFP	-	Rep 7	0.495
PST02549GFP	-	Rep 7	2.197
PST02549GFP	-	Rep 7	0.687
PST02549GFP	-	Rep 7	1.001
PST02549GFP	-	Rep 7	0.412
PST02549GFP	-	Rep 7	0.275
PST02549GFP	-	Rep 7	1.536
PST02549GFP	-	Rep 7	1.046
PST02549GFP	-	Rep 7	0.971
PST02549GFP	-	Rep 7	0.549
PST02549GFP	-	Rep 7	0.275
PST02549GFP	-	Rep 7	0.412
PST02549GFP	-	Rep 7	2.686
PST02549GFP	-	Rep 7	0.991
PST02549GFP	-	Rep 7	1.294
PST02549GFP	-	Rep 7	2.214
PST02549GFP	-	Rep 7	0.481
PST02549GFP	-	Rep 7	2.45
PST02549GFP	-	Rep 7	1.201
PST02549GFP	-	Rep 7	1.876
PST02549GFP	-	Rep 7	1.225
PST02549GFP	-	Rep 7	1.225
PST02549GFP	-	Rep 7	1.201
PST02549GFP	-	Rep 7	0.99
PST02549GFP	-	Rep 7	0.866
PST02549GFP	-	Rep 7	1.4
PST02549GFP	-	Rep 7	1.224
PST02549GFP	-	Rep 7	1.922
PST02549GFP	-	Rep 7	1.4
PST02549GFP	-	Rep 7	1.201
PST02549GFP	-	Rep 7	0.96
PST02549GFP	-	Rep 7	1.922
PST02549GFP	-	Rep 7	0.72
PST02549GFP	-	Rep 7	1.442
PST02549GFP	-	Rep 7	1.682
PST02549GFP	-	Rep 7	1.981
PST02549GFP	-	Rep 7	1.294
PST02549GFP	-	Rep 7	1.2
PST02549GFP	-	Rep 7	0.96
PST02549GFP	-	Rep 7	0.961
PST02549GFP	-	Rep 7	1.512
PST02549GFP	-	Rep 7	1.237
PST02549GFP	-	Rep 7	2.001
PST02549GFP	-	Rep 7	1.229
PST02549GFP	-	Rep 7	1.237
PST02549GFP	-	Rep 7	1.792
PST02549GFP	-	Rep 7	1.536
PST02549GFP	-	Rep 7	0.825
PST02549GFP	-	Rep 8	2.207
PST02549GFP	-	Rep 8	1.69
PST02549GFP	-	Rep 8	2.988
PST02549GFP	-	Rep 8	1.822
PST02549GFP	-	Rep 8	1.562
PST02549GFP	-	Rep 8	1.308
PST02549GFP	-	Rep 8	0.785
PST02549GFP	-	Rep 8	0.828
PST02549GFP	-	Rep 8	0.828
PST02549GFP	-	Rep 8	1.334
PST02549GFP	-	Rep 8	1.676
PST02549GFP	-	Rep 8	1.409
PST02549GFP	-	Rep 8	1.047
PST02549GFP	-	Rep 8	2.162
PST02549GFP/TaEDC4	-	Rep 1	6.999
PST02549GFP/TaEDC4	-	Rep 1	2.892
PST02549GFP/TaEDC4	-	Rep 1	0.866
PST02549GFP/TaEDC4	-	Rep 1	8.18
PST02549GFP/TaEDC4	-	Rep 1	2.377
PST02549GFP/TaEDC4	-	Rep 1	7.692
PST02549GFP/TaEDC4	-	Rep 1	8.193
PST02549GFP/TaEDC4	-	Rep 1	2.738
PST02549GFP/TaEDC4	-	Rep 1	7.635
PST02549GFP/TaEDC4	-	Rep 1	5.196
PST02549GFP/TaEDC4	-	Rep 1	2.586
PST02549GFP/TaEDC4	-	Rep 1	7.924
PST02549GFP/TaEDC4	-	Rep 1	6.154
PST02549GFP/TaEDC4	-	Rep 1	3.022
PST02549GFP/TaEDC4	-	Rep 1	5.474
PST02549GFP/TaEDC4	-	Rep 1	7.912
PST02549GFP/TaEDC4	-	Rep 1	5.335
PST02549GFP/TaEDC4	-	Rep 1	2.215
PST02549GFP/TaEDC4	-	Rep 1	7.459
PST02549GFP/TaEDC4	-	Rep 1	8.409
PST02549GFP/TaEDC4	-	Rep 1	2.302
PST02549GFP/TaEDC4	-	Rep 1	3.051
PST02549GFP/TaEDC4	-	Rep 1	3.803
PST02549GFP/TaEDC4	-	Rep 1	3.803
PST02549GFP/TaEDC4	-	Rep 1	5.076
PST02549GFP/TaEDC4	-	Rep 1	1.197
PST02549GFP/TaEDC4	-	Rep 1	2.422
PST02549GFP/TaEDC4	-	Rep 1	3.12
PST02549GFP/TaEDC4	-	Rep 1	3.406
PST02549GFP/TaEDC4	-	Rep 1	4.681
PST02549GFP/TaEDC4	-	Rep 1	6.705
PST02549GFP/TaEDC4	-	Rep 1	6.608
PST02549GFP/TaEDC4	-	Rep 1	7.981
PST02549GFP/TaEDC4	-	Rep 1	4.919
PST02549GFP/TaEDC4	-	Rep 1	5.726
PST02549GFP/TaEDC4	-	Rep 1	3.95
PST02549GFP/TaEDC4	-	Rep 1	5.509
PST02549GFP/TaEDC4	-	Rep 1	7.606
PST02549GFP/TaEDC4	-	Rep 1	8.636
PST02549GFP/TaEDC4	-	Rep 1	7.226
PST02549GFP/TaEDC4	-	Rep 1	4.618
PST02549GFP/TaEDC4	-	Rep 1	7.568
PST02549GFP/TaEDC4	-	Rep 1	8.834
PST02549GFP/TaEDC4	-	Rep 1	5.625
PST02549GFP/TaEDC4	-	Rep 1	7.661
PST02549GFP/TaEDC4	-	Rep 1	6.113
PST02549GFP/TaEDC4	-	Rep 1	8.334
PST02549GFP/TaEDC4	-	Rep 1	11.359
PST02549GFP/TaEDC4	-	Rep 1	4.919
PST02549GFP/TaEDC4	-	Rep 1	8.645
PST02549GFP/TaEDC4	-	Rep 1	9.628
PST02549GFP/TaEDC4	-	Rep 1	4.312
PST02549GFP/TaEDC4	-	Rep 2	5.051
PST02549GFP/TaEDC4	-	Rep 2	5.068
PST02549GFP/TaEDC4	-	Rep 2	3.675
PST02549GFP/TaEDC4	-	Rep 2	2.415
PST02549GFP/TaEDC4	-	Rep 2	3.123
PST02549GFP/TaEDC4	-	Rep 2	4.805
PST02549GFP/TaEDC4	-	Rep 2	1.225
PST02549GFP/TaEDC4	-	Rep 2	2.923
PST02549GFP/TaEDC4	-	Rep 2	0.991
PST02549GFP/TaEDC4	-	Rep 2	3.665
PST02549GFP/TaEDC4	-	Rep 2	0.759
PST02549GFP/TaEDC4	-	Rep 2	2.598
PST02549GFP/TaEDC4	-	Rep 2	0.679
PST02549GFP/TaEDC4	-	Rep 2	4.586
PST02549GFP/TaEDC4	-	Rep 2	2.523
PST02549GFP/TaEDC4	-	Rep 2	5.046
PST02549GFP/TaEDC4	-	Rep 2	5.071
PST02549GFP/TaEDC4	-	Rep 2	3.027
PST02549GFP/TaEDC4	-	Rep 2	2.717
PST02549GFP/TaEDC4	-	Rep 2	4.036
PST02549GFP/TaEDC4	-	Rep 2	4.068
PST02549GFP/TaEDC4	-	Rep 2	4.067
PST02549GFP/TaEDC4	-	Rep 2	4.338
PST02549GFP/TaEDC4	-	Rep 2	2.94
PST02549GFP/TaEDC4	-	Rep 2	2.52
PST02549GFP/TaEDC4	-	Rep 2	2.52
PST02549GFP/TaEDC4	-	Rep 2	4.033
PST02549GFP/TaEDC4	-	Rep 2	5.883
PST02549GFP/TaEDC4	-	Rep 2	6.138
PST02549GFP/TaEDC4	-	Rep 2	5.883
PST02549GFP/TaEDC4	-	Rep 2	2.523
PST02549GFP/TaEDC4	-	Rep 2	4.339
PST02549GFP/TaEDC4	-	Rep 2	6.055
PST02549GFP/TaEDC4	-	Rep 2	2.94
PST02549GFP/TaEDC4	-	Rep 2	5.042
PST02549GFP/TaEDC4	-	Rep 2	6.135
PST02549GFP/TaEDC4	-	Rep 2	6.678
PST02549GFP/TaEDC4	-	Rep 2	3.705
PST02549GFP/TaEDC4	-	Rep 2	4.619
PST02549GFP/TaEDC4	-	Rep 2	5.944
PST02549GFP/TaEDC4	-	Rep 2	5.237
PST02549GFP/TaEDC4	-	Rep 2	5.574
PST02549GFP/TaEDC4	-	Rep 2	5.525
PST02549GFP/TaEDC4	-	Rep 2	2.212
PST02549GFP/TaEDC4mCherry	-	Rep 1	2.684
PST02549GFP/TaEDC4mCherry	-	Rep 1	3.01
PST02549GFP/TaEDC4mCherry	-	Rep 1	15.269
PST02549GFP/TaEDC4mCherry	-	Rep 1	2.923
PST02549GFP/TaEDC4mCherry	-	Rep 1	3.076
PST02549GFP/TaEDC4mCherry	-	Rep 1	1.697
PST02549GFP/TaEDC4mCherry	-	Rep 1	13.735
PST02549GFP/TaEDC4mCherry	-	Rep 1	1.828
PST02549GFP/TaEDC4mCherry	-	Rep 1	1.68
PST02549GFP/TaEDC4mCherry	-	Rep 2	16.674
PST02549GFP/TaEDC4mCherry	-	Rep 2	8.977
PST02549GFP/TaEDC4mCherry	-	Rep 2	1.146
PST02549GFP/TaEDC4mCherry	-	Rep 2	6.346
PST02549GFP/TaEDC4mCherry	-	Rep 2	2.739
PST02549GFP/TaEDC4mCherry	-	Rep 2	1.224
PST02549GFP/TaEDC4mCherry	-	Rep 2	13.695
PST02549GFP/TaEDC4mCherry	-	Rep 2	13.384
PST02549GFP/TaEDC4mCherry	-	Rep 2	13.431
PST02549GFP/TaEDC4mCherry	-	Rep 2	7.441
PST02549GFP/TaEDC4mCherry	-	Rep 2	10.565
PST02549GFP/TaEDC4mCherry	-	Rep 2	1.201
PST02549GFP/TaEDC4mCherry	-	Rep 2	0.866
PST02549GFP/TaEDC4mCherry	-	Rep 2	6.968
PST02549GFP/TaEDC4mCherry	-	Rep 2	1.2
PST02549GFP/TaEDC4mCherry	-	Rep 2	10.995
PST02549GFP/TaEDC4mCherry	-	Rep 2	4.468
PST02549GFP/TaEDC4mCherry	-	Rep 2	4.825
PST02549GFP/TaEDC4mCherry	-	Rep 2	5.602
PST02549GFP/TaEDC4mCherry	-	Rep 2	3.132
PST02549GFP/TaEDC4mCherry	-	Rep 2	3.16
PST02549GFP/TaEDC4mCherry	-	Rep 2	2.553
PST02549GFP/TaEDC4mCherry	-	Rep 2	0.866
PST02549GFP/TaEDC4mCherry	-	Rep 2	1.61
PST02549GFP/TaEDC4mCherry	-	Rep 2	3.57
PST02549GFP/TaEDC4mCherry	-	Rep 3	2.018
PST02549GFP/TaEDC4mCherry	-	Rep 3	1.749
PST02549GFP/TaEDC4mCherry	-	Rep 3	8.328
PST02549GFP/TaEDC4mCherry	-	Rep 3	2.377
PST02549GFP/TaEDC4mCherry	-	Rep 3	1.981
PST02549GFP/TaEDC4mCherry	-	Rep 3	5.783
PST02549GFP/TaEDC4mCherry	-	Rep 3	5.372
PST02549GFP/TaEDC4mCherry	-	Rep 3	2.147
PST02549GFP/TaEDC4mCherry	-	Rep 3	5.742
PST02549GFP/TaEDC4mCherry	-	Rep 3	10.089
PST02549GFP/TaEDC4mCherry	-	Rep 3	1.764
PST02549GFP/TaEDC4mCherry	-	Rep 3	7.688
PST02549GFP/TaEDC4mCherry	-	Rep 3	5.14
PST02549GFP/TaEDC4mCherry	-	Rep 3	13.903
PST02549GFP/TaEDC4mCherry	-	Rep 3	5.399
PST02549GFP/TaEDC4mCherry	-	Rep 3	6.725
PST02549GFP/TaEDC4mCherry	-	Rep 3	4.744
PST02549GFP/TaEDC4mCherry	-	Rep 3	4.956
PST02549GFP/TaEDC4mCherry	-	Rep 3	9.729
PST02549GFP/TaEDC4mCherry	-	Rep 3	1.225
PST02549GFP/TaEDC4mCherry	-	Rep 3	6.674
PST02549GFP/TaEDC4mCherry	-	Rep 3	5.89
PST02549GFP/TaEDC4mCherry	-	Rep 3	8.328
PST02549GFP/TaEDC4mCherry	-	Rep 3	9.373
PST02549GFP/TaEDC4mCherry	-	Rep 3	6.625
PST02549GFP/TaEDC4mCherry	-	Rep 3	8.97
PST02549GFP/TaEDC4mCherry	-	Rep 3	1.201
PST02549GFP/TaEDC4mCherry	-	Rep 3	2.597
PST02549GFP/TaEDC4mCherry	-	Rep 4	2.162
PST02549GFP/TaEDC4mCherry	-	Rep 4	1.201
PST02549GFP/TaEDC4mCherry	-	Rep 4	0.76
PST02549GFP/TaEDC4mCherry	-	Rep 4	8.653
PST02549GFP/TaEDC4mCherry	-	Rep 4	3.268
PST02549GFP/TaEDC4mCherry	-	Rep 4	2.162
PST02549GFP/TaEDC4mCherry	-	Rep 4	1.83
PST02549GFP/TaEDC4mCherry	-	Rep 4	0.48
PST02549GFP/TaEDC4mCherry	-	Rep 4	1.201
PST02549GFP/TaEDC4mCherry	-	Rep 4	7.208
PST02549GFP/TaEDC4mCherry	-	Rep 4	1.351
PST02549GFP/TaEDC4mCherry	-	Rep 4	0.807
PST02549GFP/TaEDC4mCherry	-	Rep 4	0.95
PST02549GFP/TaEDC4mCherry	-	Rep 4	0.686
PST02549GFP/TaEDC4mCherry	-	Rep 4	0.807
PST02549GFP/TaEDC4mCherry	-	Rep 4	1.05
PST02549GFP/TaEDC4mCherry	-	Rep 4	1.275
PST02549GFP/TaEDC4mCherry	-	Rep 4	0.818
PST02549GFP/TaEDC4mCherry	-	Rep 4	5.543
PST02549GFP/TaEDC4mCherry	-	Rep 4	3.498
PST02549GFP/TaEDC4mCherry	-	Rep 4	6.593
PST02549GFP/TaEDC4mCherry	-	Rep 4	1.074
PST02549GFP/TaEDC4mCherry	-	Rep 4	5.051
PST02549GFP/TaEDC4mCherry	-	Rep 4	3.133
PST02549GFP/TaEDC4mCherry	-	Rep 4	1.401
PST02549GFP/TaEDC4mCherry	-	Rep 4	3.636
PST02549GFP/TaEDC4mCherry	-	Rep 4	2.401
PST02549GFP/TaEDC4mCherry	-	Rep 4	1.749
PST02549GFP/TaEDC4mCherry	-	Rep 4	5.372
PST02549GFP/TaEDC4mCherry	-	Rep 4	4.59
PST02549GFP/TaEDC4mCherry	-	Rep 4	4.571
PST02549GFP/TaEDC4mCherry	-	Rep 4	6.796
PST02549GFP/TaEDC4mCherry	-	Rep 4	8.295
PST02549GFP/TaEDC4mCherry	-	Rep 4	1.225
PST02549GFP/TaEDC4mCherry	-	Rep 4	7.005
PST02549GFP/TaEDC4mCherry	-	Rep 4	6.597
PST02549GFP/TaEDC4mCherry	-	Rep 4	3.133
PST02549GFP/TaEDC4mCherry	-	Rep 4	4.325
PST02549GFP/TaEDC4mCherry	-	Rep 4	2.508
PST02549GFP/TaEDC4mCherry	-	Rep 4	3.675
PST02549GFP/TaEDC4mCherry	-	Rep 4	2.403
PST02549GFP/TaEDC4mCherry	-	Rep 4	1.461
PST02549GFP/TaEDC4mCherry	-	Rep 4	1.201
PST02549GFP/TaEDC4mCherry	-	Rep 4	2.654
PST02549GFP/TaEDC4mCherry	-	Rep 4	4.085
PST02549GFP/TaEDC4mCherry	-	Rep 4	1.294
PST02549GFP/TaEDC4mCherry	-	Rep 4	4.558
PST02549GFP/TaEDC4mCherry	-	Rep 4	2.883
PST02549GFP/TaEDC4mCherry	-	Rep 4	1.442
PST02549GFP/TaEDC4mCherry	-	Rep 4	0.961
PST02549GFP/TaEDC4mCherry	-	Rep 4	6.247
PST02549GFP/TaEDC4mCherry	-	Rep 4	1.442
PST02549GFP/TaEDC4mCherry	-	Rep 4	0.961
PST02549GFP/TaEDC4mCherry	-	Rep 4	0.961
PST02549GFP/TaEDC4mCherry	-	Rep 4	5.805
PST02549GFP/TaEDC4mCherry	-	Rep 4	5.526
PST02549GFP/TaEDC4mCherry	-	Rep 4	3.372
PST02549GFP/TaEDC4mCherry	-	Rep 4	6.007
PST02549GFP/TaEDC4mCherry	-	Rep 4	7.987
PST02549GFP/TaEDC4mCherry	-	Rep 4	2.893
PST02549GFP/TaEDC4mCherry	-	Rep 4	1.749
PST02549GFP/TaEDC4mCherry	-	Rep 4	5.372
PST02549GFP/TaEDC4mCherry	-	Rep 4	3.844
PST02549GFP/TaEDC4mCherry	-	Rep 4	4.148
PST02549GFP/TaEDC4mCherry	-	Rep 4	3.44
PST02549GFP/TaEDC4mCherry	-	Rep 4	1.682
PST02549GFP/TaEDC4mCherry	-	Rep 4	1.749
PST02549GFP/TaEDC4mCherry	-	Rep 4	9.37
PST02549GFP/TaEDC4mCherry	-	Rep 4	1.682
PST02549GFP/TaEDC4mCherry	-	Rep 4	2.162
PST02549GFP/TaEDC4mCherry	-	Rep 4	4.488
PST02549GFP/TaEDC4mCherry	-	Rep 4	8.464
PST02549GFP/TaEDC4mCherry	-	Rep 4	1.922
PST02549GFP/TaEDC4mCherry	-	Rep 4	5.291
PST02549GFP/TaEDC4mCherry	-	Rep 5	7.448
PST02549GFP/TaEDC4mCherry	-	Rep 5	6.558
PST02549GFP/TaEDC4mCherry	-	Rep 5	9.628
PST02549GFP/TaEDC4mCherry	-	Rep 5	1.461
PST02549GFP/TaEDC4mCherry	-	Rep 5	9.379
PST02549GFP/TaEDC4mCherry	-	Rep 5	15.717
PST02549GFP/TaEDC4mCherry	-	Rep 5	6.593
PST02549GFP/TaEDC4mCherry	-	Rep 5	7.33
PST02549GFP/TaEDC4mCherry	-	Rep 5	2.162
PST02549GFP/TaEDC4mCherry	-	Rep 5	5.041
PST02549GFP/TaEDC4mCherry	-	Rep 5	3.848
PST02549GFP/TaEDC4mCherry	-	Rep 5	1.442
PST02549GFP/TaEDC4mCherry	-	Rep 5	0.866
PST02549GFP/TaEDC4mCherry	-	Rep 5	1.4
PST02549GFP/TaEDC4mCherry	-	Rep 5	4.092
PST02549GFP/TaEDC4mCherry	-	Rep 5	2.147
PST02549GFP/TaEDC4mCherry	-	Rep 5	11.783
PST02549GFP/TaEDC4mCherry	-	Rep 5	9.523
PST02549GFP/TaEDC4mCherry	-	Rep 5	3.752
PST02549GFP/TaEDC4mCherry	-	Rep 5	3.346
PST02549GFP/TaEDC4mCherry	-	Rep 5	5.811
PST02549GFP/TaEDC4mCherry	-	Rep 5	2.684
PST02549GFP/TaEDC4mCherry	-	Rep 5	6.732
PST02549GFP/TaEDC4mCherry	-	Rep 5	1.682
PST02549GFP/TaEDC4mCherry	-	Rep 5	1.225
PST02549GFP/TaEDC4mCherry	-	Rep 5	6.113
PST02549GFP/TaEDC4mCherry	-	Rep 5	7.304
PST02549GFP/TaEDC4mCherry	-	Rep 5	7.782
PST02549GFP/TaEDC4mCherry	-	Rep 5	6.968
PST02549GFP/TaEDC4mCherry	-	Rep 5	3.16
PST02549GFP/TaEDC4mCherry	-	Rep 5	4.085
PST02549GFP/TaEDC4mCherry	-	Rep 5	5.286
PST02549GFP/TaEDC4mCherry	-	Rep 5	2.737
PST02549GFP/TaEDC4mCherry	-	Rep 5	1.922
PST02549GFP/TaEDC4mCherry	-	Rep 5	5.289
PST02549GFP/TaEDC4mCherry	-	Rep 5	7.452
PST02549GFP/TaEDC4mCherry	-	Rep 5	2.883
PST02549GFP/TaEDC4mCherry	-	Rep 5	7.84
PST02549GFP/TaEDC4mCherry	-	Rep 5	8.337
PST02549GFP/TaEDC4mCherry	-	Rep 5	11.093
PST02549GFP/TaEDC4mCherry	-	Rep 5	11.179
PST02549GFP/TaEDC4mCherry	-	Rep 5	4.565
PST02549GFP/TaEDC4mCherry	-	Rep 5	14.913
PST02549GFP/TaEDC4mCherry	-	Rep 5	2.686
PST02549GFP/TaEDC4mCherry	-	Rep 5	8.363
PST02549GFP/TaEDC4mCherry	-	Rep 5	2.45
PST02549GFP/TaEDC4mCherry	-	Rep 5	2.8
PST02549GFP/TaEDC4mCherry	-	Rep 5	5.308
PST02549GFP/TaEDC4mCherry	-	Rep 5	9.504
PST02549GFP/TaEDC4mCherry	-	Rep 5	3.075
PST02549GFP/TaEDC4mCherry	-	Rep 5	1.875
PST02549GFP/TaEDC4mCherry	-	Rep 5	1.936
PST02549GFP/TaEDC4mCherry	-	Rep 5	3.939
PST02549GFP/TaEDC4mCherry	-	Rep 5	2.473
PST02549GFP/TaEDC4mCherry	-	Rep 5	0.99
PST02549GFP/TaEDC4mCherry	-	Rep 5	0.99
PST02549GFP/TaEDC4mCherry	-	Rep 5	1.4
PST02549GFP/TaEDC4mCherry	-	Rep 5	9.127
PST02549GFP/TaEDC4mCherry	-	Rep 5	1.201
PST02549GFP/TaEDC4mCherry	-	Rep 5	4.088
PST02549GFP/TaEDC4mCherry	-	Rep 5	8.429
PST02549GFP/TaEDC4mCherry	-	Rep 5	5.271
PST02549GFP/TaEDC4mCherry	-	Rep 5	10.954
PST02549GFP/TaEDC4mCherry	-	Rep 5	5.813
PST02549GFP/TaEDC4mCherry	-	Rep 5	2.402
PST02549GFP/TaEDC4mCherry	-	Rep 5	5.62
PST02549GFP/TaEDC4mCherry	-	Rep 5	4.829
PST02549GFP/TaEDC4mCherry	-	Rep 5	1.748
PST02549GFP/TaEDC4mCherry	-	Rep 5	4.861
PST02549GFP/TaEDC4mCherry	-	Rep 5	5.862
PST02549GFP/TaEDC4mCherry	-	Rep 6	3.604
PST02549GFP/TaEDC4mCherry	-	Rep 6	3.44
PST02549GFP/TaEDC4mCherry	-	Rep 6	3.604
PST02549GFP/TaEDC4mCherry	-	Rep 6	2.923
PST02549GFP/TaEDC4mCherry	-	Rep 6	3.604
PST02549GFP/TaEDC4mCherry	-	Rep 6	0.721
PST02549GFP/TaEDC4mCherry	-	Rep 6	9.373
PST02549GFP/TaEDC4mCherry	-	Rep 6	1.749
PST02549GFP/TaEDC4mCherry	-	Rep 6	3.73
PST02549GFP/TaEDC4mCherry	-	Rep 6	2.402
PST02549GFP/TaEDC4mCherry	-	Rep 6	1.2
PST02549GFP/TaEDC4mCherry	-	Rep 6	11.011
PST02549GFP/TaEDC4mCherry	-	Rep 6	2.554
PST02549GFP/TaEDC4mCherry	-	Rep 6	8.121
PST02549GFP/TaEDC4mCherry	-	Rep 6	5.531
PST02549GFP/TaEDC4mCherry	-	Rep 6	1.922
PST02549GFP/TaEDC4mCherry	-	Rep 6	2.162
PST02549GFP/TaEDC4mCherry	-	Rep 6	7.115
PST02549GFP/TaEDC4mCherry	-	Rep 6	2.215
PST02549GFP/TaEDC4mCherry	-	Rep 6	3.604
PST02549GFP/TaEDC4mCherry	-	Rep 6	1.401
PST02549GFP/TaEDC4mCherry	-	Rep 6	6.996
PST02549GFP/TaEDC4mCherry	-	Rep 6	2.366
PST02549GFP/TaEDC4mCherry	-	Rep 6	10.815
PST02549GFP/TaEDC4mCherry	-	Rep 6	1.682
PST02549GFP/TaEDC4mCherry	-	Rep 6	1.682
PST02549GFP/TaEDC4mCherry	-	Rep 6	1.344
PST02549GFP/TaEDC4mCherry	-	Rep 6	1.351
PST02549GFP/TaEDC4mCherry	-	Rep 6	1.721
PST02549GFP/TaEDC4mCherry	-	Rep 6	1.887
PST02549GFP/TaEDC4mCherry	-	Rep 6	1.887
PST02549GFP/TaEDC4mCherry	-	Rep 6	9.802
PST02549GFP/TaEDC4mCherry	-	Rep 6	9.263
PST02549GFP/TaEDC4mCherry	-	Rep 6	13.956
PST02549GFP/TaEDC4mCherry	-	Rep 6	9.317
PST02549GFP/TaEDC4mCherry	-	Rep 6	4.216
PST02549GFP/TaEDC4mCherry	-	Rep 6	1.402
PST02549GFP/TaEDC4mCherry	-	Rep 6	3.802
PST02549GFP/TaEDC4mCherry	-	Rep 6	4.335
PST02549GFP/TaEDC4mCherry	-	Rep 6	1.699
PST02549GFP/TaEDC4mCherry	-	Rep 6	0.672
PST02549GFP/TaEDC4mCherry	-	Rep 6	1.746
PST02549GFP/TaEDC4mCherry	-	Rep 6	3.236
PST02549GFP/TaEDC4mCherry	-	Rep 6	2.187
PST02549GFP/TaEDC4mCherry	-	Rep 6	5.225
PST02549GFP/TaEDC4mCherry	-	Rep 6	1.882
PST02549GFP/TaEDC4mCherry	-	Rep 6	15.575
PST02549GFP/TaEDC4mCherry	-	Rep 6	2.153
PST02549GFP/TaEDC4mCherry	-	Rep 6	6.199
PST02549GFP/TaEDC4mCherry	-	Rep 6	8.361
PST02549GFP/TaEDC4mCherry	-	Rep 6	6.318
PST02549GFP/TaEDC4mCherry	-	Rep 6	3.849
PST02549GFP/TaEDC4mCherry	-	Rep 6	1.477
PST02549GFP/TaEDC4mCherry	-	Rep 6	3.361
PST02549GFP/TaEDC4mCherry	-	Rep 6	7.18
PST02549GFP/TaEDC4mCherry	-	Rep 6	2.823
PST02549GFP/TaEDC4mCherry	-	Rep 6	1.485
PST02549GFP/TaEDC4mCherry	-	Rep 6	0.3
PST02549GFP/TaEDC4mCherry	-	Rep 6	0.425
PST02549GFP/TaEDC4mCherry	-	Rep 6	2.286
PST02549GFP/TaEDC4mCherry	-	Rep 6	4.249
PST02549GFP/TaEDC4mCherry	-	Rep 6	0.485
PST02549GFP/TaEDC4mCherry	-	Rep 6	0.537
PST02549GFP/TaEDC4mCherry	-	Rep 6	4.331
PST02549GFP/TaEDC4mCherry	-	Rep 6	1.519
PST02549GFP/TaEDC4mCherry	-	Rep 6	1.732
PST02549GFP/TaEDC4mCherry	-	Rep 6	2.401
PST02549GFP/TaEDC4mCherry	-	Rep 6	0.759
PST02549GFP/TaEDC4mCherry	-	Rep 6	1.074
PST02549GFP/TaEDC4mCherry	-	Rep 6	2.402
PST02549GFP/TaEDC4mCherry	-	Rep 6	1.44
PST02549GFP/TaEDC4mCherry	-	Rep 6	2.214
PST02549GFP/TaEDC4mCherry	-	Rep 6	1.074
PST02549GFP/TaEDC4mCherry	-	Rep 6	3.962
PST02549GFP/TaEDC4mCherry	-	Rep 6	7.544
PST02549GFP/TaEDC4mCherry	-	Rep 6	0.866
PST02549GFP/TaEDC4mCherry	-	Rep 6	3.799
PST02549GFP/TaEDC4mCherry	-	Rep 6	4.59
PST02549GFP/TaEDC4mCherry	-	Rep 6	6.487
PST02549GFP/TaEDC4mCherry	-	Rep 6	2.149
PST02549GFP/TaEDC4mCherry	-	Rep 6	3.612
PST02549GFP/TaEDC4mCherry	-	Rep 6	6.662
PST02549GFP/TaEDC4mCherry	-	Rep 6	1.981
PST02549GFP/TaEDC4mCherry	-	Rep 6	3.799
PST02549GFP/TaEDC4mCherry	-	Rep 6	6.727
PST02549GFP/TaEDC4mCherry	-	Rep 6	1.225
PST02549GFP/TaEDC4mCherry	-	Rep 6	4.331
PST02549GFP/TaEDC4mCherry	-	Rep 6	11.861
PST02549GFP/TaEDC4mCherry	-	Rep 6	4.275
PST02549GFP/TaEDC4mCherry	-	Rep 6	1.83
PST02549GFP/TaEDC4mCherry	-	Rep 6	1.46
PST02549GFP/TaEDC4mCherry	-	Rep 6	2.739
PST02549GFP/TaEDC4mCherry	-	Rep 6	3.057
PST02549GFP/TaEDC4mCherry	-	Rep 6	17.554
PST02549GFP/TaEDC4mCherry	-	Rep 6	5.186
PST02549GFP/TaEDC4mCherry	-	Rep 6	12.004
PST02549GFP/TaEDC4mCherry	-	Rep 6	3.57
TaEDC4mCherry	PST03196GFP	Rep 1	0.681
TaEDC4mCherry	PST03196GFP	Rep 1	0.687
TaEDC4mCherry	PST03196GFP	Rep 1	0.378
TaEDC4mCherry	PST03196GFP	Rep 1	0.687
TaEDC4mCherry	PST03196GFP	Rep 1	0.566
TaEDC4mCherry	-	Rep 2	0.972
TaEDC4mCherry	-	Rep 2	1.536
TaEDC4mCherry	-	Rep 2	1.486
TaEDC4mCherry	-	Rep 2	0.971
TaEDC4mCherry	-	Rep 2	0.434
TaEDC4mCherry	-	Rep 2	0.835
TaEDC4mCherry	-	Rep 2	0.88
TaEDC4mCherry	-	Rep 2	0.687
TaEDC4mCherry	-	Rep 2	0.687
TaEDC4mCherry	-	Rep 2	0.687
TaEDC4mCherry	-	Rep 2	0.7
TaEDC4mCherry	-	Rep 2	1.266
TaEDC4mCherry	-	Rep 2	0.869
TaEDC4mCherry	-	Rep 2	0.991
TaEDC4mCherry	-	Rep 2	0.74

## Sheet: Sheet E
Sheet E. Detection of TaEDC4 in N. benthamiana leaves by coIP/MS
Identified Proteins	PST02549-GFP/TaEDC4-mCherry	PST02549-GFP/TaEDC4 (no tag)
PST02549-GFP	1073	756
TaEDC4-mCherry	673	269
Enhancer of mRNA decapping protein 4 (N. benthamiana)	35	152
