# Supplementary material for: Heterologous Expression Screens in Nicotiana benthamiana Identify a Candidate Effector of the Wheat Yellow Rust Pathogen that Associates with Processing Bodies
Source: PLoS One. 2016 Feb 10;11(2):e0149035. doi: 10.1371/journal.pone.0149035 (PMC4749346; doi:10.1371/journal.pone.0149035)
Supplement: S1 Text — (TXT) [file pone.0149035.s006.txt]

#Text S1. R Script used to generate categorical scatterplots. 

#Reset the Console
rm(list=ls())

#Call the Library 'ggplot2'
library('ggplot2')

#Import the dataset from an excel file (.csv)
a<-read.table(file.choose(), sep=",", header=T, dec=".", fill=TRUE)

#Attach the dataset 'a'
attach(a)

#Display the first top lines of the dataset
head(a)

#Generate the graph and store it in the object named 'pp'
pp <- ggplot(a, aes(factor(Construct),Lesion_Size))

#Call the graph and display it in a separate window 
pp + geom_boxplot(notch=TRUE, outlier.colour='black', colour='red') + geom_jitter(aes(colour=Bio_Rep)) + theme_bw()
